# Supplementary material for: Bis(μ-4-amino-3,5-dimethyl-4H-1,2,4-triazole-κ 2 N 1:N 2)bis­(dibromidozinc)
Source: Acta Crystallogr Sect E Struct Rep Online. 2011 Jul 30;67(Pt 8):m1152–3. doi: 10.1107/S1600536811028789 (PMC3212254; doi:10.1107/S1600536811028789)
Supplement: Supplementary file 1 [file e-67-m1152-sup1.cif]

##############################################################################
#                                                                            #
# This CIF contains the data in a paper accepted for publication in          #
# Acta Crystallographica Section E. It conforms to the requirements of       #
# Notes for Authors for Acta Crystallographica Section E, and has been       #
# peer reviewed under the auspices of the IUCr Commission on Journals.       #
#                                                                            #
# Full details of the Crystallographic Information File format               #
# are given in the paper "The Crystallographic Information File (CIF):       #
# a New Standard Archive File for Crystallography" by S. R. Hall, F. H.      #
# Allen and I. D. Brown [Acta Cryst. (1991), A47, 655-685].                  #
#                                                                            #
# The current version of the core CIF dictionary is obtainable from          #
# ftp://ftp.iucr.org/pub/cif_core.dic.                                       #
#                                                                            #
# Software is freely available for graphical display of the structure(s)     #
# in this CIF. For information consult the CIF software page                 #
# http://www.iucr.org/resources/cif/software.                                #
#                                                                            #
# This file may be used for bona fide research purposes within the           #
# scientific community so long as proper attribution is given to the journal # 
# article from which it was obtained.                                        #
#                                                                            #
##############################################################################
data_I
_audit_creation_method     SHELXL97
_chemical_name_systematic
;
Bis(<i>\m</i>-4-amino-3,5-dimethyl-4<i>H</i>-1,2,4-triazole-
<i>\k</i>^2^<i>N</i>^1^:<i>N</i>^2^)bis(dibromidozinc)
;
_chemical_name_common     ?
_chemical_formula_moiety     'C8 H16 Br4 N8 Zn2'
_chemical_formula_sum     'C8 H16 Br4 N8 Zn2'
_chemical_formula_iupac     '[Zn2 Br4 (C4 H8 N4)2]'
_chemical_formula_weight     674.67
_chemical_melting_point     ?
_symmetry_cell_setting     monoclinic
_symmetry_space_group_name_H-M     'P 21/c'
_symmetry_space_group_name_HALL     '-P 2ybc'
loop_
    _symmetry_equiv_pos_as_xyz
    'x, y, z'
    '-x, y+1/2, -z+1/2'
    '-x, -y, -z'
    'x, -y-1/2, z-1/2'
_cell_length_a     7.0344(17)
_cell_length_b     12.629(3)
_cell_length_c     11.456(3)
_cell_angle_alpha     90.00
_cell_angle_beta     99.951(6)
_cell_angle_gamma     90.00
_cell_volume     1002.4(4)
_cell_formula_units_Z     2
_cell_measurement_reflns_used     2994
_cell_measurement_theta_min     3.1730
_cell_measurement_theta_max     25.3491
_cell_measurement_temperature     293(2)
_exptl_crystal_description     Block
_exptl_crystal_colour     Colourless
_exptl_crystal_size_max     0.48
_exptl_crystal_size_mid     0.20
_exptl_crystal_size_min     0.16
_exptl_crystal_density_diffrn     2.235
_exptl_crystal_density_meas     ?
_exptl_crystal_density_method     'not measured'
_exptl_crystal_F_000     640
_exptl_absorpt_coefficient_mu     10.371
_exptl_absorpt_correction_type     multi-scan
_exptl_absorpt_process_details     '(REQAB;Jacobson, 1998)'
_exptl_absorpt_correction_T_min     0.0825
_exptl_absorpt_correction_T_max     0.2877
_exptl_special_details     ?
_diffrn_ambient_temperature     293(2)
_diffrn_radiation_type     MoK\a
_diffrn_radiation_wavelength     0.71070
_diffrn_radiation_source     'fine-focus sealed tube'
_diffrn_radiation_monochromator     graphite
_diffrn_measurement_device_type     'Rigaku Mercury CCD'
_diffrn_measurement_method     '\w'
_diffrn_detector_area_resol_mean     14.63
_diffrn_reflns_number     9580
_diffrn_reflns_av_R_equivalents     0.0543
_diffrn_reflns_av_sigmaI/netI     0.0389
_diffrn_reflns_theta_min     3.23
_diffrn_reflns_theta_max     25.34
_diffrn_reflns_theta_full     25.34
_diffrn_measured_fraction_theta_max     0.999
_diffrn_measured_fraction_theta_full     0.999
_diffrn_reflns_limit_h_min     -8
_diffrn_reflns_limit_h_max     8
_diffrn_reflns_limit_k_min     -13
_diffrn_reflns_limit_k_max     15
_diffrn_reflns_limit_l_min     -13
_diffrn_reflns_limit_l_max     13
_diffrn_standards_number     0
_diffrn_standards_interval_count     0
_diffrn_standards_interval_time     0
_diffrn_standards_decay_%     0
_refine_special_details     ?
_reflns_number_total     1833
_reflns_number_gt     1517
_reflns_threshold_expression     I>2\s(I)
_refine_ls_structure_factor_coef     Fsqd
_refine_ls_matrix_type     full
_refine_ls_R_factor_all     0.0675
_refine_ls_R_factor_gt     0.0520
_refine_ls_wR_factor_gt     0.1362
_refine_ls_wR_factor_ref     0.1483
_refine_ls_goodness_of_fit_ref     1.046
_refine_ls_restrained_S_all     1.046
_refine_ls_number_reflns     1833
_refine_ls_number_parameters     110
_refine_ls_number_restraints     2
_refine_ls_number_constraints     0
_refine_ls_hydrogen_treatment     mixed
_refine_ls_weighting_scheme     calc
_refine_ls_weighting_details
         'calc w=1/[\s^2^(Fo^2^)+(0.0840P)^2^+1.6395P] where P=(Fo^2^+2Fc^2^)/3'
_atom_sites_solution_hydrogens     geom
_atom_sites_solution_primary     direct
_atom_sites_solution_secondary     difmap
_refine_ls_shift/su_max     0.000
_refine_ls_shift/su_mean     0.000
_refine_diff_density_max     0.688
_refine_diff_density_min     -0.965
_refine_ls_extinction_method     none
_refine_ls_extinction_coef     ?
loop_
    _atom_type_symbol
    _atom_type_description
    _atom_type_scat_dispersion_real
    _atom_type_scat_dispersion_imag
    _atom_type_scat_source
    'C' 'C' 0.0033 0.0016
                         'International Tables Vol C Tables 4.2.6.8 and 6.1.1.4'
    'H' 'H' 0.0000 0.0000
                         'International Tables Vol C Tables 4.2.6.8 and 6.1.1.4'
    'Zn' 'Zn' 0.2839 1.4301
                         'International Tables Vol C Tables 4.2.6.8 and 6.1.1.4'
    'N' 'N' 0.0061 0.0033
                         'International Tables Vol C Tables 4.2.6.8 and 6.1.1.4'
    'Br' 'Br' -0.2901 2.4595
                         'International Tables Vol C Tables 4.2.6.8 and 6.1.1.4'
_computing_data_collection     'CrystalClear (Rigaku, 2005)'
_computing_cell_refinement     'CrystalClear (Rigaku, 2005)'
_computing_data_reduction     'CrystalClear (Rigaku, 2005)'
_computing_structure_solution     'SHELXS97 (Sheldrick, 2008)'
_computing_structure_refinement     'SHELXL97 (Sheldrick, 2008)'
_computing_molecular_graphics     'SHELXTL (Sheldrick, 2008)'
_computing_publication_material     'SHELXTL (Sheldrick, 2008)'
loop_
    _atom_site_type_symbol
    _atom_site_label
    _atom_site_fract_x
    _atom_site_fract_y
    _atom_site_fract_z
    _atom_site_U_iso_or_equiv
    _atom_site_adp_type
    _atom_site_calc_flag
    _atom_site_refinement_flags
    _atom_site_occupancy
    _atom_site_symmetry_multiplicity
    _atom_site_disorder_assembly
    _atom_site_disorder_group
    Zn Zn1 0.91275(11) 0.89737(6) 0.59841(7) 0.0379(3) Uani d . 1 1 . .
    Br Br1 1.05816(13) 0.72906(7) 0.61240(10) 0.0726(4) Uani d . 1 1 . .
    Br Br2 0.66056(12) 0.91347(7) 0.70931(9) 0.0638(3) Uani d . 1 1 . .
    N N1 0.8048(8) 0.9248(4) 0.4253(5) 0.0393(13) Uani d . 1 1 . .
    N N2 0.8846(8) 0.9908(4) 0.3485(5) 0.0372(13) Uani d . 1 1 . .
    N N3 0.6514(8) 0.9028(4) 0.2457(5) 0.0386(13) Uani d . 1 1 . .
    N N4 0.5184(11) 0.8698(6) 0.1475(6) 0.0541(17) Uani d D 1 1 . .
    H H4D 0.408(7) 0.881(7) 0.166(8) 0.06(3) Uiso d D 1 1 . .
    H H4E 0.520(13) 0.803(2) 0.161(8) 0.06(3) Uiso d D 1 1 . .
    C C1 0.7888(10) 0.9765(5) 0.2415(6) 0.0381(15) Uani d . 1 1 . .
    C C2 0.6619(10) 0.8725(5) 0.3605(6) 0.0398(16) Uani d . 1 1 . .
    C C3 0.8174(12) 1.0313(6) 0.1318(6) 0.0527(19) Uani d . 1 1 . .
    H H3A 0.6998 1.0660 0.0969 0.079 Uiso calc R 1 1 . .
    H H3B 0.8526 0.9805 0.0768 0.079 Uiso calc R 1 1 . .
    H H3C 0.9184 1.0828 0.1503 0.079 Uiso calc R 1 1 . .
    C C4 0.5307(13) 0.7968(7) 0.4037(8) 0.063(2) Uani d . 1 1 . .
    H H4A 0.6048 0.7423 0.4489 0.094 Uiso calc R 1 1 . .
    H H4B 0.4473 0.7657 0.3374 0.094 Uiso calc R 1 1 . .
    H H4C 0.4544 0.8332 0.4528 0.094 Uiso calc R 1 1 . .
loop_
    _atom_site_aniso_label
    _atom_site_aniso_U_11
    _atom_site_aniso_U_22
    _atom_site_aniso_U_33
    _atom_site_aniso_U_12
    _atom_site_aniso_U_13
    _atom_site_aniso_U_23
    Zn1 0.0342(5) 0.0373(5) 0.0419(5) -0.0009(3) 0.0058(4) 0.0031(3)
    Br1 0.0570(6) 0.0457(6) 0.1112(9) 0.0139(4) 0.0036(5) 0.0004(4)
    Br2 0.0528(5) 0.0687(6) 0.0770(7) -0.0005(4) 0.0308(5) -0.0099(4)
    N1 0.038(3) 0.039(3) 0.040(3) -0.005(2) 0.004(3) 0.003(2)
    N2 0.037(3) 0.038(3) 0.035(3) -0.003(2) 0.005(3) 0.005(2)
    N3 0.036(3) 0.039(3) 0.037(3) -0.003(2) -0.002(3) -0.004(2)
    N4 0.053(4) 0.058(5) 0.048(4) -0.017(4) 0.001(3) -0.008(3)
    C1 0.040(4) 0.037(4) 0.038(4) -0.002(3) 0.009(3) 0.000(3)
    C2 0.039(3) 0.041(4) 0.038(4) -0.009(3) 0.003(3) 0.003(3)
    C3 0.070(5) 0.048(5) 0.041(4) -0.001(4) 0.013(4) 0.004(3)
    C4 0.072(6) 0.054(5) 0.061(5) -0.025(4) 0.005(4) 0.002(4)
_geom_special_details     ?
loop_
    _geom_bond_atom_site_label_1
    _geom_bond_atom_site_label_2
    _geom_bond_site_symmetry_2
    _geom_bond_distance
    _geom_bond_publ_flag
    Zn1 N1 . 2.027(6) yes
    Zn1 N2 3_776 2.025(6) yes
    Zn1 Br1 . 2.3523(12) yes
    Zn1 Br2 . 2.3625(12) yes
    N1 C2 . 1.320(8) ?
    N1 N2 . 1.398(8) ?
    N2 C1 . 1.305(9) ?
    N2 Zn1 3_776 2.025(6) ?
    N3 C1 . 1.349(9) ?
    N3 C2 . 1.359(9) ?
    N3 N4 . 1.397(9) ?
    N4 H4D . 0.85(2) ?
    N4 H4E . 0.86(2) ?
    C1 C3 . 1.478(10) ?
    C2 C4 . 1.472(10) ?
    C3 H3A . 0.9600 ?
    C3 H3B . 0.9600 ?
    C3 H3C . 0.9600 ?
    C4 H4A . 0.9600 ?
    C4 H4B . 0.9600 ?
    C4 H4C . 0.9600 ?
loop_
    _geom_angle_atom_site_label_1
    _geom_angle_atom_site_label_2
    _geom_angle_atom_site_label_3
    _geom_angle_site_symmetry_1
    _geom_angle_site_symmetry_3
    _geom_angle
    _geom_angle_publ_flag
    N2 Zn1 N1 3_776 . 107.5(2) yes
    N2 Zn1 Br1 3_776 . 109.56(16) yes
    N1 Zn1 Br1 . . 107.83(17) yes
    N2 Zn1 Br2 3_776 . 109.48(16) yes
    N1 Zn1 Br2 . . 108.79(17) yes
    Br1 Zn1 Br2 . . 113.53(5) yes
    C2 N1 N2 . . 107.1(5) ?
    C2 N1 Zn1 . . 125.8(5) ?
    N2 N1 Zn1 . . 126.5(4) ?
    C1 N2 N1 . . 108.1(5) ?
    C1 N2 Zn1 . 3_776 126.9(5) ?
    N1 N2 Zn1 . 3_776 124.4(4) ?
    C1 N3 C2 . . 108.0(5) ?
    C1 N3 N4 . . 124.2(6) ?
    C2 N3 N4 . . 127.7(6) ?
    N3 N4 H4D . . 105(6) ?
    N3 N4 H4E . . 100(6) ?
    H4D N4 H4E . . 96(8) ?
    N2 C1 N3 . . 108.6(6) ?
    N2 C1 C3 . . 127.6(6) ?
    N3 C1 C3 . . 123.8(6) ?
    N1 C2 N3 . . 108.2(6) ?
    N1 C2 C4 . . 126.7(6) ?
    N3 C2 C4 . . 125.1(6) ?
    C1 C3 H3A . . 109.5 ?
    C1 C3 H3B . . 109.5 ?
    H3A C3 H3B . . 109.5 ?
    C1 C3 H3C . . 109.5 ?
    H3A C3 H3C . . 109.5 ?
    H3B C3 H3C . . 109.5 ?
    C2 C4 H4A . . 109.5 ?
    C2 C4 H4B . . 109.5 ?
    H4A C4 H4B . . 109.5 ?
    C2 C4 H4C . . 109.5 ?
    H4A C4 H4C . . 109.5 ?
    H4B C4 H4C . . 109.5 ?
loop_
    _geom_torsion_atom_site_label_1
    _geom_torsion_atom_site_label_2
    _geom_torsion_atom_site_label_3
    _geom_torsion_atom_site_label_4
    _geom_torsion_site_symmetry_1
    _geom_torsion_site_symmetry_2
    _geom_torsion_site_symmetry_3
    _geom_torsion_site_symmetry_4
    _geom_torsion
    _geom_torsion_publ_flag
    N2 Zn1 N1 C2 3_776 . . . -176.0(6) ?
    Br1 Zn1 N1 C2 . . . . 66.0(6) ?
    Br2 Zn1 N1 C2 . . . . -57.5(6) ?
    N2 Zn1 N1 N2 3_776 . . . 14.3(7) ?
    Br1 Zn1 N1 N2 . . . . -103.7(5) ?
    Br2 Zn1 N1 N2 . . . . 132.7(5) ?
    C2 N1 N2 C1 . . . . 0.1(7) ?
    Zn1 N1 N2 C1 . . . . 171.5(5) ?
    C2 N1 N2 Zn1 . . . 3_776 172.1(5) ?
    Zn1 N1 N2 Zn1 . . . 3_776 -16.6(8) ?
    N1 N2 C1 N3 . . . . -0.8(8) ?
    Zn1 N2 C1 N3 3_776 . . . -172.6(4) ?
    N1 N2 C1 C3 . . . . 178.1(7) ?
    Zn1 N2 C1 C3 3_776 . . . 6.4(11) ?
    C2 N3 C1 N2 . . . . 1.2(8) ?
    N4 N3 C1 N2 . . . . 178.3(7) ?
    C2 N3 C1 C3 . . . . -177.7(7) ?
    N4 N3 C1 C3 . . . . -0.7(11) ?
    N2 N1 C2 N3 . . . . 0.6(7) ?
    Zn1 N1 C2 N3 . . . . -170.8(5) ?
    N2 N1 C2 C4 . . . . -177.4(8) ?
    Zn1 N1 C2 C4 . . . . 11.2(11) ?
    C1 N3 C2 N1 . . . . -1.1(8) ?
    N4 N3 C2 N1 . . . . -178.1(7) ?
    C1 N3 C2 C4 . . . . 176.9(8) ?
    N4 N3 C2 C4 . . . . 0.0(12) ?
loop_
    _geom_hbond_atom_site_label_D
    _geom_hbond_atom_site_label_H
    _geom_hbond_atom_site_label_A
    _geom_hbond_site_symmetry_A
    _geom_hbond_distance_DH
    _geom_hbond_distance_HA
    _geom_hbond_distance_DA
    _geom_hbond_angle_DHA
    _geom_hbond_publ_flag
    N4 H4D Br1 4_475 0.85(2) 2.80(7) 3.428(7) 132(8) yes
    N4 H4E Br2 4_575 0.86(2) 2.93(4) 3.748(8) 161(8) yes
data_global
_journal_date_recd_electronic     2011-07-06
_journal_date_accepted     2011-07-17
_journal_name_full     'Acta Crystallographica, Section E'
_journal_year     2011
_journal_volume     67
_journal_issue      8
_journal_page_first     m1152
_journal_page_last     m1153
_journal_paper_category     QM
_journal_coeditor_code     BH2370
_publ_contact_author_name     'Dr.Xia Zhu'
_publ_contact_author_address
;
Science College
Civil Aviation University of China
Tianjin 300300
Peopel's Republic of China
;
_publ_contact_author_email     xzhu@cauc.edu.cn
_publ_contact_author_fax     ?
_publ_contact_author_phone     '086 22 24092519'
_publ_section_title
;\
Bis(<i>\m</i>-4-amino-3,5-dimethyl-4<i>H</i>-1,2,4-triazole-\
<i>\k</i>^2^<i>N</i>^1^:<i>N</i>^2^)bis(dibromidozinc)
;
loop_
    _publ_author_name
    _publ_author_address
    "Zhu, Xia"
;
Science College
Civil Aviation University of China
Tianjin 300300
People's Republic of China
;
    "Guo, Ying"
;
Science College
Civil Aviation University of China
Tianjin 300300
People's Republic of China
;
    "Li, Jian-Gang"
;
Science College
Civil Aviation University of China
Tianjin 300300
People's Republic of China
;
    "Wu, Yao"
;
Science College
Civil Aviation University of China
Tianjin 300300
People's Republic of China
;
_publ_section_synopsis     .
