# Supplementary material for: Bis(μ-4-amino-3,5-dimethyl-4H-1,2,4-triazole-κ 2 N 1:N 2)bis­(dibromidozinc)
Source: Acta Crystallogr Sect E Struct Rep Online. 2011 Jul 30;67(Pt 8):m1152–3. doi: 10.1107/S1600536811028789 (PMC3212254; doi:10.1107/S1600536811028789)
Supplement: Supplementary file 2 [file e-67-m1152-Isup2.hkl]

# 
# h,k,l, Fc-squared, Fo-squared, sigma(Fo-squared) and status flag 
# 
data_I
_shelx_title '  _080511b' 
_shelx_refln_list_code          4 
_shelx_F_calc_maximum      229.35 
_exptl_crystal_F_000       640.00 
_reflns_d_resolution_high  0.8302 
 
loop_ 
 _symmetry_equiv_pos_as_xyz 
 'x, y, z' 
 '-x, y+1/2, -z+1/2' 
 '-x, -y, -z' 
 'x, -y-1/2, z-1/2' 
 
_cell_length_a     7.0344 
_cell_length_b    12.6288 
_cell_length_c    11.4556 
_cell_angle_alpha  90.000 
_cell_angle_beta   99.951 
_cell_angle_gamma  90.000 
 
_shelx_F_squared_multiplier     1.000 
 
loop_ 
 _refln_index_h 
 _refln_index_k 
 _refln_index_l 
 _refln_F_squared_calc 
 _refln_F_squared_meas 
 _refln_F_squared_sigma 
 _refln_observed_status 
   2   0   0     4683.62     4552.72    133.29 o 
   3   0   0     7051.74     6792.15    113.78 o 
   4   0   0     6516.42     6406.04    120.62 o 
   5   0   0     6226.19     6237.77    153.63 o 
   6   0   0       97.51       90.94     23.15 o 
   7   0   0     5106.36     5563.96    163.68 o 
   8   0   0      643.64      531.49    177.91 o 
   1   1   0     7260.80     7045.30     61.96 o 
   2   1   0     8576.92     8955.17     80.22 o 
   3   1   0      189.27      169.39     13.11 o 
   4   1   0       54.67       76.19     11.29 o 
   5   1   0     3724.35     3641.92     66.85 o 
   6   1   0      696.07      706.18     39.38 o 
   7   1   0       72.17       78.95     18.38 o 
   8   1   0      839.11      923.17     92.61 o 
   0   2   0      994.65      898.18     19.39 o 
   1   2   0     3255.62     3508.27     41.37 o 
   2   2   0    16959.72    17201.15    121.02 o 
   3   2   0      288.59      265.57     17.49 o 
   4   2   0     2314.38     2189.77     46.63 o 
   5   2   0        1.01       36.75      9.88 o 
   6   2   0      672.58      699.81     38.89 o 
   7   2   0        0.68       33.63     16.46 o 
   8   2   0      102.66       39.21     23.33 o 
   1   3   0    48873.24    44010.58    595.11 o 
   2   3   0     1792.60     1867.29     32.70 o 
   3   3   0    20061.12    20498.21    214.22 o 
   4   3   0    23481.49    24859.20    261.98 o 
   5   3   0       19.49       36.32      8.99 o 
   6   3   0     1092.96     1024.46     54.97 o 
   7   3   0      170.49      117.16     23.55 o 
   8   3   0     1312.26     1424.74    115.66 o 
   0   4   0     2689.39     2064.99     52.50 o 
   1   4   0     7978.44     7668.75    108.24 o 
   2   4   0     1229.12     1288.26     28.86 o 
   3   4   0     1098.36     1068.88     30.89 o 
   4   4   0     2396.70     2382.08     52.39 o 
   5   4   0     1397.06     1374.70     43.33 o 
   6   4   0      215.91      162.04     19.79 o 
   7   4   0      234.90      163.93     26.42 o 
   8   4   0       14.43       34.55     21.30 o 
   1   5   0       12.42       15.61     11.58 o 
   2   5   0     4388.11     4408.94     59.08 o 
   3   5   0     3083.86     3162.21     55.50 o 
   4   5   0     1365.57     1330.16     46.28 o 
   5   5   0     1964.16     2028.71     67.94 o 
   6   5   0       82.81       72.05     23.77 o 
   7   5   0        9.24       23.25     21.88 o 
   0   6   0    37089.01    35106.94    440.72 o 
   1   6   0     2753.03     2610.95     60.24 o 
   2   6   0      509.78      578.11     33.28 o 
   3   6   0     6376.33     6464.47     92.30 o 
   4   6   0     2783.55     3003.12     83.20 o 
   5   6   0     1805.34     1818.01     64.81 o 
   6   6   0       81.25       64.17     18.74 o 
   7   6   0     1654.14     1329.39    228.44 o 
   1   7   0     3531.26     3366.01     75.41 o 
   2   7   0      384.82      416.79     32.69 o 
   3   7   0      652.25      675.40     31.62 o 
   4   7   0     1007.22      960.36     40.89 o 
   5   7   0      908.41      867.38     51.01 o 
   6   7   0       55.25       62.25     16.90 o 
   7   7   0       23.71       44.48     24.10 o 
   0   8   0     2939.77     3035.74     77.54 o 
   1   8   0     3181.32     3388.54     79.54 o 
   2   8   0     1497.51     1395.26     58.20 o 
   3   8   0       38.06       36.40     13.71 o 
   4   8   0      186.40      133.46     19.02 o 
   5   8   0      734.17      786.45     53.64 o 
   6   8   0      680.51      707.36     86.82 o 
   7   8   0      157.85      155.69     38.59 o 
   1   9   0     3608.88     3600.89     84.26 o 
   2   9   0        3.17       24.28     15.14 o 
   3   9   0     1471.86     1589.99     75.88 o 
   4   9   0     1808.61     1861.74    108.42 o 
   5   9   0       91.04       65.67     21.12 o 
   6   9   0       52.74       69.81     35.32 o 
   0  10   0     4578.66     4667.88    157.07 o 
   1  10   0      169.29      119.79     25.24 o 
   2  10   0       49.06       63.21     25.34 o 
   3  10   0      291.07      197.61     34.85 o 
   4  10   0      641.67      666.39     78.57 o 
   5  10   0      473.41      512.53     74.26 o 
   6  10   0        4.60       68.59     37.33 o 
   1  11   0      218.01      243.45     35.39 o 
   2  11   0      975.08     1126.12     81.66 o 
   3  11   0      994.25     1017.28    108.02 o 
   4  11   0      357.07      383.33     54.89 o 
   5  11   0      117.39       82.72     43.02 o 
   0  12   0      497.46      565.16     62.70 o 
   1  12   0        3.11       33.06     28.67 o 
   2  12   0      190.65      175.05     38.13 o 
   3  12   0      121.15       84.43     32.14 o 
   4  12   0      437.86      482.58    108.66 o 
   5  12   0       94.86       94.69     25.60 o 
   1  13   0      549.94      633.64     56.95 o 
   2  13   0      126.64       85.32     27.26 o 
   3  13   0      380.06      310.15     83.09 o 
   4  13   0      515.26      471.73     88.07 o 
   0  14   0       86.31       92.15    112.75 o 
   1  14   0      144.51      145.20     66.04 o 
   2  14   0        2.90       22.39     34.60 o 
   3  14   0       48.55       46.45     49.19 o 
   1  15   0       69.12       56.51     78.44 o 
  -8   1   1      136.05      136.70     26.97 o 
  -7   1   1      577.98      523.55     49.69 o 
  -6   1   1      408.59      373.75     30.56 o 
  -5   1   1      297.14      377.63     25.70 o 
  -4   1   1    16508.80    17969.49    168.42 o 
  -3   1   1     1602.37     1552.16     34.58 o 
  -2   1   1     2719.55     2882.84     39.45 o 
  -1   1   1      210.65      213.30     10.17 o 
   1   1   1     5908.37     5772.73    101.91 o 
   2   1   1     1801.51     1741.48     31.05 o 
   3   1   1     3159.18     3205.10     61.08 o 
   4   1   1     1092.04     1149.72     34.74 o 
   5   1   1     2154.47     2317.40     51.25 o 
   6   1   1      203.70      151.18     17.14 o 
   7   1   1      218.86      189.17     25.29 o 
   8   1   1      271.44      154.17     29.73 o 
  -8   2   1      615.27      598.87     71.15 o 
  -7   2   1      511.37      530.81     51.11 o 
  -6   2   1      100.55       96.62     17.58 o 
  -5   2   1      800.36      775.51     32.91 o 
  -4   2   1       17.74       35.06     11.16 o 
  -3   2   1    18098.23    18116.51    175.81 o 
  -2   2   1      940.73      938.36     24.07 o 
  -1   2   1    16769.79    17289.60    205.24 o 
   0   2   1     4802.20     4397.06     49.92 o 
   1   2   1     6299.51     5760.12     58.09 o 
   2   2   1     8408.92     8217.18    104.09 o 
   3   2   1      353.85      385.45     18.61 o 
   4   2   1    13007.02    12737.42    139.66 o 
   5   2   1     1942.75     1934.86     46.36 o 
   6   2   1      103.04       98.14     21.25 o 
   7   2   1      107.97       61.55     17.37 o 
   8   2   1      173.03      135.90     33.13 o 
  -8   3   1        3.61       38.83     29.70 o 
  -7   3   1        0.44       30.98     10.94 o 
  -6   3   1      189.71      186.27     19.73 o 
  -5   3   1      450.78      468.84     28.40 o 
  -4   3   1     1132.06     1051.81     35.54 o 
  -3   3   1     1376.19     1292.15     34.34 o 
  -2   3   1     7146.31     7013.71     68.56 o 
  -1   3   1     4156.85     4196.15     67.55 o 
   0   3   1       32.44      102.54     14.83 o 
   1   3   1      958.19      869.11     22.68 o 
   2   3   1     2128.08     2062.20     35.36 o 
   3   3   1      290.89      317.15     18.20 o 
   4   3   1       30.49       32.03      7.84 o 
   5   3   1        8.13       22.21     13.24 o 
   6   3   1       31.54       31.18     11.92 o 
   7   3   1       38.32       41.27     22.99 o 
   8   3   1        6.54       40.22     21.92 o 
  -8   4   1      528.61      458.06     58.83 o 
  -7   4   1      853.44      872.13     66.65 o 
  -6   4   1        5.70       35.07     21.90 o 
  -5   4   1     2656.37     2778.65     61.56 o 
  -4   4   1      752.31      700.62     34.46 o 
  -3   4   1     4626.90     4697.55     68.02 o 
  -2   4   1     1030.03     1046.81     27.37 o 
  -1   4   1     2931.64     3005.89     40.28 o 
   0   4   1    18234.17    15755.68    140.13 o 
   1   4   1     1595.54     1530.92     28.97 o 
   2   4   1      180.44      144.91     12.76 o 
   3   4   1     2840.93     2578.36     45.37 o 
   4   4   1      687.97      698.51     31.59 o 
   5   4   1       82.07       57.54     12.93 o 
   6   4   1      188.12      163.83     20.40 o 
   7   4   1       59.31       81.91     19.79 o 
  -7   5   1      441.24      372.01     49.79 o 
  -6   5   1      122.41      142.80     24.95 o 
  -5   5   1       39.76       40.06     15.22 o 
  -4   5   1     3739.92     3815.91     87.32 o 
  -3   5   1       81.91       90.17     12.96 o 
  -2   5   1     1744.82     1445.63     31.71 o 
  -1   5   1      459.72      437.13     18.02 o 
   0   5   1    16583.34    15563.08    151.89 o 
   1   5   1    29944.08    27322.89    301.33 o 
   2   5   1      336.50      392.24     17.21 o 
   3   5   1     2903.23     2918.19     57.44 o 
   4   5   1        1.78       17.78     10.29 o 
   5   5   1     2841.20     2908.44     91.60 o 
   6   5   1     1261.47     1273.83     59.35 o 
   7   5   1     1091.12     1233.67    164.43 o 
  -7   6   1      852.57     1000.24     90.38 o 
  -6   6   1     1179.10     1233.65     63.43 o 
  -5   6   1      873.15      929.94     46.29 o 
  -4   6   1       11.11       19.32     10.67 o 
  -3   6   1      238.47      220.86     22.76 o 
  -2   6   1     1200.35     1149.00     25.58 o 
  -1   6   1     5068.78     4869.60     64.33 o 
   0   6   1     4296.42     3968.58     57.36 o 
   1   6   1     4338.81     3839.91     70.81 o 
   2   6   1     1072.27      852.78     43.61 o 
   3   6   1       59.47       51.05      9.43 o 
   4   6   1      117.18      115.06     14.27 o 
   5   6   1        9.61       31.71     15.67 o 
   6   6   1       52.09       71.19     16.20 o 
   7   6   1       17.83       38.76     18.83 o 
  -7   7   1      138.63      128.42     25.57 o 
  -6   7   1       10.02       21.17     11.53 o 
  -5   7   1       21.80       29.93     15.84 o 
  -4   7   1     3505.44     3739.84     95.87 o 
  -3   7   1     3493.52     3628.19     80.72 o 
  -2   7   1      568.44      584.51     37.84 o 
  -1   7   1    11661.94    11157.57    123.16 o 
   0   7   1      101.74       72.62      9.26 o 
   1   7   1      223.28      245.22     25.36 o 
   2   7   1     1060.22     1048.47     45.24 o 
   3   7   1      207.82      248.25     24.65 o 
   4   7   1     1699.96     1614.10     53.55 o 
   5   7   1        2.85       23.07     11.46 o 
   6   7   1      318.39      369.21     35.44 o 
   7   7   1      121.48       80.51     28.93 o 
  -7   8   1       60.13       66.65     34.46 o 
  -6   8   1      277.97      308.17     43.85 o 
  -5   8   1        7.75       37.92      9.83 o 
  -4   8   1      342.13      331.39     29.63 o 
  -3   8   1     6498.26     6293.41    130.37 o 
  -2   8   1      258.52      244.73     42.07 o 
  -1   8   1      528.47      480.21     25.36 o 
   0   8   1     1446.21     1457.94     37.49 o 
   1   8   1     4755.39     4500.49     95.60 o 
   2   8   1     5459.44     5575.52    142.23 o 
   3   8   1     2400.08     2490.22     75.88 o 
   4   8   1     6150.84     6948.61    174.91 o 
   5   8   1     2222.24     2320.63     88.84 o 
   6   8   1       63.14       59.07     22.03 o 
  -6   9   1      423.36      566.22    149.80 o 
  -5   9   1     1657.67     1869.09     99.14 o 
  -4   9   1     3626.57     4006.35    260.45 o 
  -3   9   1     2765.24     2863.64    101.15 o 
  -2   9   1     2173.63     2153.41     68.08 o 
  -1   9   1      622.36      487.86     33.96 o 
   0   9   1       15.16       19.77     17.72 o 
   1   9   1      352.64      431.37     33.06 o 
   2   9   1      668.99      670.80     44.37 o 
   3   9   1      534.90      534.02     51.20 o 
   4   9   1      106.66       58.37     18.32 o 
   5   9   1       13.77       44.75     25.28 o 
   6   9   1        0.46       22.08     35.62 o 
  -6  10   1        4.48       26.37     41.34 o 
  -5  10   1      781.43      802.49     99.76 o 
  -4  10   1      915.31      945.23     93.31 o 
  -3  10   1        0.56       33.29     30.14 o 
  -2  10   1      307.27      307.47     52.27 o 
  -1  10   1       10.20       28.60     15.77 o 
   0  10   1     3559.52     3506.57     88.34 o 
   1  10   1      247.29      203.75     35.91 o 
   2  10   1     1421.52     1437.72     69.60 o 
   3  10   1     3504.90     3861.08    160.16 o 
   4  10   1      426.71      489.94     65.20 o 
   5  10   1      134.83      150.22     30.04 o 
   6  10   1      156.04      167.18     47.05 o 
  -5  11   1       11.67       35.22     25.67 o 
  -4  11   1      141.32      184.43     40.68 o 
  -3  11   1      151.42       92.56     30.24 o 
  -2  11   1     2772.80     3275.25    180.60 o 
  -1  11   1      596.19      545.26     45.47 o 
   0  11   1     3934.20     4301.27    131.83 o 
   1  11   1     3634.42     4134.68    155.95 o 
   2  11   1        9.93       52.69     18.56 o 
   3  11   1        6.34       26.71     22.17 o 
   4  11   1       25.04      109.04     54.77 o 
   5  11   1     1026.33     1202.97    141.95 o 
  -5  12   1      400.63      290.77    132.57 o 
  -4  12   1       52.38       26.41     49.85 o 
  -3  12   1      251.90      196.95     44.57 o 
  -2  12   1      784.50      958.25     74.82 o 
  -1  12   1     1335.17     1458.35     65.74 o 
   0  12   1     1498.58     1484.53    107.89 o 
   1  12   1      738.88      738.22     64.42 o 
   2  12   1      220.37      177.93     40.51 o 
   3  12   1       12.71       79.34     27.82 o 
   4  12   1       23.57       54.98     24.41 o 
  -4  13   1      130.63      114.51     38.61 o 
  -3  13   1      187.62      154.73     42.84 o 
  -2  13   1      232.10      177.31     35.42 o 
  -1  13   1     1473.26     1606.81     95.95 o 
   0  13   1      560.33      623.74     33.27 o 
   1  13   1      179.13      168.12     46.96 o 
   2  13   1      820.97     1008.82    109.50 o 
   3  13   1        6.02       20.08     47.97 o 
   4  13   1      189.83      113.66     34.91 o 
  -3  14   1      526.46      455.84     96.97 o 
  -2  14   1       74.22       62.16     49.21 o 
  -1  14   1       30.10      116.32     61.14 o 
   0  14   1        1.36      -65.66     65.66 o 
   1  14   1      887.30     1158.98    175.70 o 
   2  14   1      596.12      603.40    160.40 o 
   3  14   1      181.93      150.78     46.90 o 
  -1  15   1      111.26       39.86     66.22 o 
   0  15   1        7.24       73.79     48.40 o 
   1  15   1      101.08       56.01     55.51 o 
  -8   0   2      684.19      641.25    103.71 o 
  -7   0   2     1043.24     1057.80    106.87 o 
  -6   0   2      852.14      887.06     56.25 o 
  -5   0   2     1876.07     1826.01     76.26 o 
  -4   0   2      559.04      591.79     39.13 o 
  -3   0   2     8036.49     7988.46    133.84 o 
  -2   0   2    12415.03    14414.96    154.17 o 
  -1   0   2     5480.18     5811.05     78.42 o 
   0   0   2     8856.58     8978.23    158.00 o 
   1   0   2    20196.27    18205.62    198.05 o 
   2   0   2     1750.68     1607.95     52.17 o 
   3   0   2     4749.32     5019.55    124.08 o 
   4   0   2     1034.92      974.31     42.08 o 
   5   0   2     1432.12     1424.59     58.85 o 
   6   0   2     4421.12     4555.45    215.76 o 
   7   0   2      161.14      106.28     36.55 o 
   8   0   2      681.06      838.28    178.55 o 
  -8   1   2      106.26      106.48     31.24 o 
  -7   1   2     2579.85     2710.67    125.26 o 
  -6   1   2     1990.26     2010.95     64.48 o 
  -5   1   2      453.64      444.15     27.86 o 
  -4   1   2     2891.84     3061.08     57.23 o 
  -3   1   2     2627.59     2853.37     49.66 o 
  -2   1   2    25954.65    27516.24    179.98 o 
  -1   1   2     8895.25     9773.00     77.09 o 
   0   1   2    31909.43    31811.77    275.56 o 
   1   1   2    33937.18    29978.20    221.01 o 
   2   1   2     1525.89     1488.39     42.94 o 
   3   1   2     2101.61     1905.10     32.69 o 
   4   1   2       42.98       47.18      8.35 o 
   5   1   2     3593.27     3743.96     65.77 o 
   6   1   2      604.90      653.23     39.25 o 
   7   1   2      358.49      388.91     42.14 o 
   8   1   2      300.11       86.65     62.01 o 
  -8   2   2       70.11       47.50     27.48 o 
  -7   2   2       10.07       57.83     19.20 o 
  -6   2   2     1895.73     1918.38     67.90 o 
  -5   2   2     1102.82     1112.28     39.49 o 
  -4   2   2     4097.44     4179.90     69.11 o 
  -3   2   2    14542.41    14999.33    153.45 o 
  -2   2   2     1021.22     1008.03     26.50 o 
  -1   2   2     3159.13     3268.69     41.83 o 
   0   2   2     7159.91     7360.07    144.32 o 
   1   2   2     7729.03     6995.34     75.90 o 
   2   2   2     3656.83     3245.30     46.57 o 
   3   2   2     2110.99     2197.75     46.15 o 
   4   2   2     6892.16     6733.18    105.32 o 
   5   2   2     1555.83     1533.84     47.19 o 
   6   2   2      195.17      131.21     14.92 o 
   7   2   2      431.89      395.97     35.63 o 
  -8   3   2      422.15      385.86     55.71 o 
  -7   3   2      992.83     1100.38     79.62 o 
  -6   3   2       56.74       63.61     15.72 o 
  -5   3   2      187.40      171.68     22.01 o 
  -4   3   2     5850.66     6143.72     88.77 o 
  -3   3   2      400.10      419.45     24.02 o 
  -2   3   2    14332.40    15173.54    119.70 o 
  -1   3   2    20343.32    20856.30    178.71 o 
   0   3   2      718.70      614.81     21.67 o 
   1   3   2        7.01       28.67     11.22 o 
   2   3   2    16094.17    14513.80    155.85 o 
   3   3   2      483.05      430.14     20.23 o 
   4   3   2      486.17      421.97     23.12 o 
   5   3   2     7005.24     7126.26    147.18 o 
   6   3   2        1.78       16.85     16.27 o 
   7   3   2       67.04       65.01     24.00 o 
  -8   4   2      386.87      217.59     46.83 o 
  -7   4   2      140.84       94.13     24.90 o 
  -6   4   2     1353.95     1326.81     65.07 o 
  -5   4   2     1686.59     1687.48     50.87 o 
  -4   4   2     6924.90     7137.11    104.43 o 
  -3   4   2    35188.99    37234.28    373.24 o 
  -2   4   2     7199.87     7463.23     89.69 o 
  -1   4   2      372.32      381.59     19.83 o 
   0   4   2     1481.54     1307.11     31.81 o 
   1   4   2    16199.84    15220.07    211.35 o 
   2   4   2    10725.53    10199.61    127.03 o 
   3   4   2     4984.79     4955.76     84.44 o 
   4   4   2     9485.94     9535.88    162.32 o 
   5   4   2     1857.74     1881.92     61.74 o 
   6   4   2      247.65      189.18     26.85 o 
   7   4   2        6.78        9.60     19.12 o 
  -8   5   2        7.14       68.90     28.16 o 
  -7   5   2      369.76      322.92     42.04 o 
  -6   5   2      147.24      106.22     21.47 o 
  -5   5   2       29.40       38.69     12.32 o 
  -4   5   2     1153.96     1258.80     44.32 o 
  -3   5   2     2166.48     2189.63     47.75 o 
  -2   5   2     1697.66     1722.93     36.92 o 
  -1   5   2      263.75      259.09     18.83 o 
   0   5   2     2797.30     2848.67     48.95 o 
   1   5   2     5260.62     4921.93     79.83 o 
   2   5   2      331.12      343.74     18.94 o 
   3   5   2     3553.24     3565.56     63.55 o 
   4   5   2      149.40      140.66     19.66 o 
   5   5   2      307.25      322.06     29.66 o 
   6   5   2        3.44       -1.80     15.32 o 
   7   5   2      115.66       95.49     28.45 o 
  -7   6   2      369.70      307.10     41.53 o 
  -6   6   2      314.39      331.04     36.41 o 
  -5   6   2     1294.47     1305.33     56.02 o 
  -4   6   2       10.52       40.43     14.40 o 
  -3   6   2     6374.74     6568.59    109.19 o 
  -2   6   2     2342.29     2343.97     43.99 o 
  -1   6   2     1267.93     1237.41     32.46 o 
   0   6   2      863.73      814.37     28.55 o 
   1   6   2     8770.27     8397.54     82.81 o 
   2   6   2      155.36      140.01     13.99 o 
   3   6   2     1523.40     1576.43     47.75 o 
   4   6   2     1440.56     1232.14     45.71 o 
   5   6   2      584.00      584.90     39.74 o 
   6   6   2     1963.19     1995.36     71.55 o 
   7   6   2      105.27       41.51     25.33 o 
  -7   7   2     1764.09     1623.44    235.60 o 
  -6   7   2     1231.42     1367.77     74.26 o 
  -5   7   2      515.69      433.20     45.34 o 
  -4   7   2     2324.00     2354.18     70.17 o 
  -3   7   2      152.16      161.85     17.72 o 
  -2   7   2    10245.00    11105.93    166.89 o 
  -1   7   2     3457.50     3564.00     66.03 o 
   0   7   2    16872.71    17266.93    180.28 o 
   1   7   2     9067.62     9403.32    137.76 o 
   2   7   2        0.45       58.28     16.69 o 
   3   7   2        2.92       21.17     12.36 o 
   4   7   2      195.12      197.70     19.09 o 
   5   7   2     3756.13     3917.54     77.70 o 
   6   7   2      619.58      657.14     58.47 o 
   7   7   2      234.55      332.91     59.86 o 
  -7   8   2        0.04       45.85     26.05 o 
  -6   8   2       16.81       35.43     21.71 o 
  -5   8   2      219.65      208.52     35.30 o 
  -4   8   2       83.98       58.61     13.92 o 
  -3   8   2      741.53      739.24     36.84 o 
  -2   8   2       25.40       29.95     10.50 o 
  -1   8   2      358.26      336.91     22.66 o 
   0   8   2      179.17      124.68     16.54 o 
   1   8   2       65.03       87.60     17.38 o 
   2   8   2      112.81      119.69     20.25 o 
   3   8   2       29.13       71.11     20.87 o 
   4   8   2      818.57      914.98     46.42 o 
   5   8   2       13.11       19.13      9.79 o 
   6   8   2       59.57       51.34     19.02 o 
  -6   9   2       19.39       25.37     21.61 o 
  -5   9   2      292.14      344.03     48.25 o 
  -4   9   2     1811.85     2022.31    105.56 o 
  -3   9   2      518.13      442.22     44.57 o 
  -2   9   2      939.36      761.41     62.64 o 
  -1   9   2      422.57      453.55     25.61 o 
   0   9   2      472.09      432.85     26.60 o 
   1   9   2      281.48      270.26     44.63 o 
   2   9   2     3240.49     3362.81    113.13 o 
   3   9   2      319.67      311.46     36.72 o 
   4   9   2        8.32        3.85     18.65 o 
   5   9   2      649.91      691.59     48.15 o 
   6   9   2       36.70       59.38     25.49 o 
  -6  10   2      262.56      237.41     50.20 o 
  -5  10   2       82.97       49.47     45.64 o 
  -4  10   2      994.31      924.25    106.90 o 
  -3  10   2     3757.47     4374.27    226.64 o 
  -2  10   2      201.19      192.35     34.46 o 
  -1  10   2       81.44       64.33     16.15 o 
   0  10   2      183.06      187.65     33.50 o 
   1  10   2     2525.26     2840.55     96.98 o 
   2  10   2     2109.12     2226.52    106.09 o 
   3  10   2      325.65      426.63     45.96 o 
   4  10   2     1820.33     2024.13    111.04 o 
   5  10   2       19.24       40.66     24.46 o 
  -5  11   2       12.30       31.76     18.22 o 
  -4  11   2      176.65      187.72     50.76 o 
  -3  11   2       91.90       50.18     18.70 o 
  -2  11   2      136.68      132.42     25.71 o 
  -1  11   2      537.13      497.06     46.36 o 
   0  11   2      115.07       72.28     15.66 o 
   1  11   2      335.67      295.35     35.49 o 
   2  11   2       86.95       57.79     21.83 o 
   3  11   2      182.48      161.25     47.92 o 
   4  11   2       65.84       53.36     34.78 o 
   5  11   2       18.11       57.43     44.17 o 
  -5  12   2       48.46       48.41     27.35 o 
  -4  12   2        5.54       70.17     33.44 o 
  -3  12   2      436.86      489.74     58.86 o 
  -2  12   2      516.25      502.05     52.27 o 
  -1  12   2       24.88        3.69     28.79 o 
   0  12   2      275.13      254.83     25.22 o 
   1  12   2      231.31      238.07     69.05 o 
   2  12   2      143.26      154.83     37.16 o 
   3  12   2      179.22      199.93     53.25 o 
   4  12   2      261.37      252.70     68.14 o 
  -4  13   2      290.27      148.66     53.75 o 
  -3  13   2       49.09       36.08     68.32 o 
  -2  13   2      233.52      234.02     41.79 o 
  -1  13   2        5.58       27.14     10.65 o 
   0  13   2      463.49      548.37     74.39 o 
   1  13   2      353.26      471.24     57.23 o 
   2  13   2      187.34      155.44     40.75 o 
   3  13   2       20.48       67.68     68.95 o 
  -3  14   2      265.93      207.64     59.08 o 
  -2  14   2      320.69      227.78     55.26 o 
  -1  14   2       88.66       76.83     44.76 o 
   0  14   2       14.93      101.93     57.06 o 
   1  14   2      289.68      252.91     58.10 o 
   2  14   2      603.26      605.37     95.12 o 
   0  15   2       17.71       89.76     60.01 o 
  -8   1   3       23.67       23.67     23.73 o 
  -7   1   3     1903.48     1882.77    101.34 o 
  -6   1   3      101.05       93.66     18.85 o 
  -5   1   3      536.31      468.19     28.92 o 
  -4   1   3      960.55      987.97     35.00 o 
  -3   1   3    14693.21    16496.82    167.86 o 
  -2   1   3     5992.27     5909.05     65.55 o 
  -1   1   3      927.16      963.39     27.25 o 
   0   1   3     5300.48     5577.51     62.55 o 
   1   1   3      226.48      228.99     21.42 o 
   2   1   3    11142.93    10085.96    143.71 o 
   3   1   3       80.40       68.52      7.65 o 
   4   1   3     4429.12     4445.83     89.91 o 
   5   1   3     3489.62     3495.30    134.09 o 
   6   1   3       25.23       42.94     12.28 o 
   7   1   3      123.28      115.04     29.84 o 
  -8   2   3      318.43      243.58     65.90 o 
  -7   2   3      204.59      185.26     54.75 o 
  -6   2   3     4966.52     4959.41    154.47 o 
  -5   2   3       13.14       38.43     10.93 o 
  -4   2   3     6625.08     7370.67    101.56 o 
  -3   2   3     6809.05     6482.67     86.13 o 
  -2   2   3     4537.82     4575.92     78.09 o 
  -1   2   3      135.16      152.06     16.62 o 
   0   2   3      119.42       99.20     13.32 o 
   1   2   3    27596.97    25397.38    239.94 o 
   2   2   3      167.24      187.53     19.73 o 
   3   2   3       13.42       14.49      7.37 o 
   4   2   3      539.01      495.80     23.88 o 
   5   2   3     1960.86     1981.40     54.01 o 
   6   2   3     1299.84     1415.69     45.09 o 
   7   2   3       16.55       10.13     14.82 o 
  -8   3   3       10.32       79.72     26.26 o 
  -7   3   3       38.30       40.27     21.82 o 
  -6   3   3       85.66       80.75     20.12 o 
  -5   3   3      486.47      541.23     33.45 o 
  -4   3   3      868.66      956.46     37.12 o 
  -3   3   3     2870.37     3088.24     53.19 o 
  -2   3   3      517.40      479.53     23.34 o 
  -1   3   3       94.29      103.39     13.06 o 
   0   3   3      317.85      320.12     17.30 o 
   1   3   3      938.85      832.97     26.03 o 
   2   3   3     6179.44     5708.57     94.50 o 
   3   3   3     1370.97     1248.84     30.76 o 
   4   3   3     1356.87     1350.86     41.28 o 
   5   3   3       98.27       90.15     15.97 o 
   6   3   3       11.40       15.27     11.38 o 
   7   3   3        2.54        5.67     32.34 o 
  -8   4   3      118.61      121.82     29.34 o 
  -7   4   3      105.17       95.04     20.50 o 
  -6   4   3     1341.59     1390.04     75.12 o 
  -5   4   3      286.33      266.05     25.39 o 
  -4   4   3       88.20       79.46     14.42 o 
  -3   4   3      931.21      932.02     32.34 o 
  -2   4   3    11743.28    12475.08    135.81 o 
  -1   4   3      917.60      789.01     27.97 o 
   0   4   3     2513.33     2444.59     46.81 o 
   1   4   3    13636.04    12754.11    160.37 o 
   2   4   3     1149.74     1024.22     32.61 o 
   3   4   3      104.75      108.15     14.48 o 
   4   4   3      265.22      250.37     20.71 o 
   5   4   3     1610.47     1711.47     57.66 o 
   6   4   3     1110.90     1163.69     66.78 o 
   7   4   3      102.82      100.39     35.42 o 
  -7   5   3     3053.82     3672.80    163.63 o 
  -6   5   3      324.31      338.51     42.28 o 
  -5   5   3       58.54       49.89     13.29 o 
  -4   5   3      735.56      701.33     40.49 o 
  -3   5   3    10718.91    11609.75    137.20 o 
  -2   5   3     4322.03     4429.29     63.84 o 
  -1   5   3       31.82       54.90     11.77 o 
   0   5   3     6278.46     5882.42    127.53 o 
   1   5   3      896.96      735.85     28.28 o 
   2   5   3     3839.70     3749.75     63.67 o 
   3   5   3       62.59       65.92     13.05 o 
   4   5   3      385.17      411.83     25.56 o 
   5   5   3      350.81      332.43     29.29 o 
   6   5   3      574.06      579.28     36.96 o 
   7   5   3      125.71      126.25     30.24 o 
  -7   6   3       87.03       93.53     24.30 o 
  -6   6   3      571.80      454.71     42.18 o 
  -5   6   3      138.80      114.86     25.24 o 
  -4   6   3      109.35       81.17     12.61 o 
  -3   6   3      408.58      447.00     27.70 o 
  -2   6   3     6092.86     6427.67     91.80 o 
  -1   6   3     5649.82     5466.28     77.83 o 
   0   6   3     5960.06     5724.73     77.92 o 
   1   6   3     5289.67     5282.67     85.55 o 
   2   6   3     1663.92     1648.74     42.92 o 
   3   6   3        6.44       24.53     10.17 o 
   4   6   3       93.41      105.40     20.29 o 
   5   6   3     1243.09     1224.59     42.75 o 
   6   6   3      816.04      850.81     57.27 o 
   7   6   3      372.61      309.32     55.04 o 
  -7   7   3       89.44       63.89     26.15 o 
  -6   7   3      479.23      537.05     52.23 o 
  -5   7   3      850.13      896.96     74.11 o 
  -4   7   3      222.42      216.01     23.54 o 
  -3   7   3     2628.96     2599.74     57.02 o 
  -2   7   3      949.88      893.62     34.72 o 
  -1   7   3     3700.23     3541.34     76.25 o 
   0   7   3       27.11       19.13     10.11 o 
   1   7   3     1323.62     1243.63     38.16 o 
   2   7   3     4131.31     3876.47     85.49 o 
   3   7   3     1047.84      993.95     35.68 o 
   4   7   3     1120.93     1227.04     48.74 o 
   5   7   3      791.92      823.23     50.11 o 
   6   7   3        8.83       73.71     20.41 o 
  -7   8   3       28.59      117.08     49.04 o 
  -6   8   3     1509.03     1973.69    123.75 o 
  -5   8   3      642.47      670.82     44.84 o 
  -4   8   3     3321.23     3725.90    110.77 o 
  -3   8   3     3999.27     4274.94     88.54 o 
  -2   8   3      306.07      291.59     24.92 o 
  -1   8   3      349.34      355.70     25.28 o 
   0   8   3     1002.15      968.45     37.89 o 
   1   8   3     2089.28     2088.53     57.80 o 
   2   8   3       24.84       34.33     11.12 o 
   3   8   3       16.32       26.57     13.08 o 
   4   8   3      161.25      177.85     17.94 o 
   5   8   3      229.41      189.33     29.05 o 
   6   8   3      139.38      110.24     25.02 o 
  -6   9   3      156.96      133.42     57.24 o 
  -5   9   3      556.93      632.73     58.44 o 
  -4   9   3      777.64      868.15     43.02 o 
  -3   9   3     2138.39     2285.35     74.19 o 
  -2   9   3     2058.81     1921.61     62.72 o 
  -1   9   3      591.67      505.40     28.85 o 
   0   9   3        2.00       33.00      8.21 o 
   1   9   3     1515.68     1475.50     36.10 o 
   2   9   3     4866.29     5216.36    136.01 o 
   3   9   3     3214.83     3387.65    141.39 o 
   4   9   3     2800.87     3422.73    143.85 o 
   5   9   3      926.44     1022.64     77.11 o 
   6   9   3      158.52      168.43     58.91 o 
  -6  10   3       34.88      -29.81     53.13 o 
  -5  10   3      167.34      192.01     46.37 o 
  -4  10   3      207.36      207.88     25.33 o 
  -3  10   3      476.96      464.66     57.86 o 
  -2  10   3     4188.76     4385.62    168.57 o 
  -1  10   3      664.62      669.05     53.66 o 
   0  10   3       19.51       33.68     11.74 o 
   1  10   3      600.19      632.04     50.58 o 
   2  10   3       48.58       13.54     23.32 o 
   3  10   3       12.60       75.98     41.34 o 
   4  10   3        0.48       16.60     30.62 o 
   5  10   3      246.88      199.90     46.96 o 
  -5  11   3      133.65       84.58     48.00 o 
  -4  11   3      494.21      612.83     81.91 o 
  -3  11   3      150.80      198.63     41.53 o 
  -2  11   3      480.33      558.94     38.21 o 
  -1  11   3       27.99       29.06     15.94 o 
   0  11   3     2020.31     2274.91    111.23 o 
   1  11   3      590.28      682.88     52.49 o 
   2  11   3       20.07       16.95     19.98 o 
   3  11   3      110.02      119.82     25.69 o 
   4  11   3       15.72       42.42     19.48 o 
   5  11   3       24.32        8.28     36.03 o 
  -5  12   3       46.99       94.51     30.76 o 
  -4  12   3       10.12       44.60     41.82 o 
  -3  12   3       12.92       20.04     21.85 o 
  -2  12   3      563.49      712.49     65.24 o 
  -1  12   3     2046.83     2122.56    122.21 o 
   0  12   3     3084.13     3463.50    136.69 o 
   1  12   3     2471.75     2858.84    134.93 o 
   2  12   3      453.72      493.91     53.66 o 
   3  12   3        5.87        6.87     40.20 o 
   4  12   3      188.82      150.63     43.41 o 
  -4  13   3        0.18       50.33     22.92 o 
  -3  13   3       19.76       35.19     19.18 o 
  -2  13   3       46.48       73.89     35.22 o 
  -1  13   3      540.96      676.59     79.08 o 
   0  13   3       15.80       72.59     37.58 o 
   1  13   3       57.60       36.54     44.69 o 
   2  13   3      255.35      250.24     54.32 o 
   3  13   3       41.00       55.28     32.21 o 
  -3  14   3      589.66      651.95    141.31 o 
  -2  14   3      100.28       64.45     39.13 o 
  -1  14   3      320.25      382.20    110.63 o 
   0  14   3      102.89      122.89     73.35 o 
   1  14   3        9.56       58.84     24.16 o 
   2  14   3        2.35       76.64     36.78 o 
  -8   0   4       41.88       29.56     20.99 o 
  -7   0   4     3282.82     3302.06    201.47 o 
  -6   0   4     7484.63     8106.57    399.02 o 
  -5   0   4       58.25       67.05     20.14 o 
  -4   0   4      173.54      176.59     25.84 o 
  -3   0   4      338.97      296.25     28.09 o 
  -2   0   4    52602.74    56699.52    499.25 o 
  -1   0   4     8933.37     9187.67    184.73 o 
   0   0   4    22875.80    24823.70    241.75 o 
   1   0   4    39383.09    38671.25    610.89 o 
   2   0   4      886.01      993.38     46.66 o 
   3   0   4     2983.71     3134.93     63.68 o 
   4   0   4       36.58       64.56     15.20 o 
   5   0   4     3549.64     3598.61    188.01 o 
   6   0   4      680.73      705.75     92.30 o 
   7   0   4       25.34       61.89     30.80 o 
  -8   1   4       13.38       29.82     23.31 o 
  -7   1   4      387.45      376.42     51.34 o 
  -6   1   4       80.57       84.58     25.42 o 
  -5   1   4       50.00       59.21     11.85 o 
  -4   1   4     1730.80     1758.81     49.93 o 
  -3   1   4        3.10       54.06     12.48 o 
  -2   1   4     1096.09     1200.26     42.80 o 
  -1   1   4    14613.58    14814.48    120.40 o 
   0   1   4       15.11       18.71     11.95 o 
   1   1   4     3358.53     3049.63     54.24 o 
   2   1   4     1319.28     1169.21     43.91 o 
   3   1   4      437.75      410.00     24.94 o 
   4   1   4     1414.54     1452.30     34.81 o 
   5   1   4      573.80      572.14     28.54 o 
   6   1   4     2423.65     2730.87     93.45 o 
   7   1   4      387.87      304.18     47.63 o 
  -8   2   4      285.42      209.10     81.81 o 
  -7   2   4       42.01       65.01     17.84 o 
  -6   2   4       96.60      134.29     22.40 o 
  -5   2   4     1172.32     1121.18     42.97 o 
  -4   2   4       68.19       77.24     14.19 o 
  -3   2   4      142.20      139.94     16.08 o 
  -2   2   4      445.30      461.39     23.34 o 
  -1   2   4     1145.29     1085.21     30.29 o 
   0   2   4     5487.30     5440.21     63.04 o 
   1   2   4       25.05       23.67      7.82 o 
   2   2   4     6661.80     6134.73    121.77 o 
   3   2   4     5660.29     5527.19     96.40 o 
   4   2   4      603.96      590.13     20.99 o 
   5   2   4      565.02      519.02     33.03 o 
   6   2   4       18.86       29.52     25.42 o 
   7   2   4      349.61      391.50     70.92 o 
  -8   3   4       36.77       49.86     29.68 o 
  -7   3   4      838.13      809.52     65.71 o 
  -6   3   4     3190.91     3190.63    134.98 o 
  -5   3   4     6915.79     7296.77    110.84 o 
  -4   3   4     1778.48     1903.47     52.48 o 
  -3   3   4    24410.24    26794.15    192.89 o 
  -2   3   4     7970.70     8191.86    111.21 o 
  -1   3   4     2638.01     2475.26     47.88 o 
   0   3   4     3092.03     2989.23     62.78 o 
   1   3   4     3720.80     3347.71     67.01 o 
   2   3   4    23271.57    23252.81    153.42 o 
   3   3   4     1582.62     1608.56     53.31 o 
   4   3   4     2434.29     2537.35     44.03 o 
   5   3   4     1276.34     1279.74     58.11 o 
   6   3   4      479.09      514.82     37.18 o 
   7   3   4       21.38      -23.72     40.02 o 
  -8   4   4       16.61       27.52     19.63 o 
  -7   4   4      177.86      162.03     28.49 o 
  -6   4   4      313.63      336.82     34.48 o 
  -5   4   4      828.07      764.48     40.53 o 
  -4   4   4      307.02      304.14     27.39 o 
  -3   4   4       18.24       42.39     14.63 o 
  -2   4   4     3522.73     3403.36     57.31 o 
  -1   4   4      282.05      363.81     22.66 o 
   0   4   4     1063.93     1055.16     33.42 o 
   1   4   4       95.72      114.68     12.58 o 
   2   4   4     3668.25     3754.51     61.86 o 
   3   4   4     5161.87     5102.51    102.18 o 
   4   4   4      377.25      367.92     22.09 o 
   5   4   4     1303.49     1321.80     52.73 o 
   6   4   4      156.43      103.61     15.27 o 
   7   4   4       44.18       43.20     61.93 o 
  -7   5   4      295.66      255.51     40.31 o 
  -6   5   4        2.30        8.67     20.33 o 
  -5   5   4      176.38      144.60     23.67 o 
  -4   5   4     2609.60     2670.99     62.32 o 
  -3   5   4      239.65      206.21     20.18 o 
  -2   5   4     2671.45     2776.96     55.83 o 
  -1   5   4     4506.57     4397.71     69.54 o 
   0   5   4      256.87      281.06     27.64 o 
   1   5   4      582.91      534.37     32.23 o 
   2   5   4       37.87       33.93     11.42 o 
   3   5   4     2066.36     2106.28     48.30 o 
   4   5   4      460.41      474.61     26.11 o 
   5   5   4      327.76      302.80     47.27 o 
   6   5   4      431.83      420.17     39.42 o 
   7   5   4       35.38       60.21     39.00 o 
  -7   6   4     1082.54     1011.73    101.22 o 
  -6   6   4     3287.98     3612.67    126.90 o 
  -5   6   4      360.57      371.52     41.37 o 
  -4   6   4      139.45      107.22     18.35 o 
  -3   6   4      213.66      230.77     22.80 o 
  -2   6   4    10444.43    10629.21    161.74 o 
  -1   6   4     1724.42     1694.31     47.18 o 
   0   6   4     1267.74     1292.44     41.04 o 
   1   6   4    14946.36    15077.80    202.37 o 
   2   6   4       17.81       37.41     10.86 o 
   3   6   4      497.76      547.76     28.77 o 
   4   6   4      112.03      102.92     16.86 o 
   5   6   4     1128.00     1192.63     59.66 o 
   6   6   4      581.29      582.03     98.71 o 
  -7   7   4       68.33       86.98     20.97 o 
  -6   7   4      561.51      654.23     54.64 o 
  -5   7   4      667.80      867.34     51.40 o 
  -4   7   4      171.56      104.75     24.41 o 
  -3   7   4      611.19      634.58     32.86 o 
  -2   7   4       80.90      120.15     16.96 o 
  -1   7   4     2334.87     2289.60     56.17 o 
   0   7   4      312.25      313.75     23.99 o 
   1   7   4     2271.62     2151.49     60.24 o 
   2   7   4     3874.57     3809.45     70.01 o 
   3   7   4       86.44       79.43     13.93 o 
   4   7   4      182.38      140.02     19.55 o 
   5   7   4      110.52       94.59     19.10 o 
   6   7   4      764.73      833.93    114.66 o 
  -7   8   4      125.89       78.43     19.41 o 
  -6   8   4      126.68       70.28     32.51 o 
  -5   8   4     1170.13     1180.14     83.00 o 
  -4   8   4       39.95       54.47     18.18 o 
  -3   8   4      322.32      327.57     26.61 o 
  -2   8   4      430.64      466.14     30.65 o 
  -1   8   4     3034.76     3097.11     65.93 o 
   0   8   4     2541.30     2543.69     63.64 o 
   1   8   4       19.89       40.24     12.79 o 
   2   8   4      379.64      414.83     27.39 o 
   3   8   4        0.53       26.64     13.91 o 
   4   8   4      457.73      495.58     41.80 o 
   5   8   4      165.87      118.69     26.57 o 
   6   8   4      104.66      113.93     43.04 o 
  -6   9   4      513.42      350.05     53.74 o 
  -5   9   4      546.77      602.64     55.16 o 
  -4   9   4      231.97      292.92     30.56 o 
  -3   9   4     1835.08     1898.14     87.20 o 
  -2   9   4     1058.34     1006.27     46.05 o 
  -1   9   4      312.84      278.56     28.01 o 
   0   9   4      968.03      916.20     40.69 o 
   1   9   4      445.98      440.74     28.11 o 
   2   9   4     3719.30     3949.45    116.09 o 
   3   9   4        0.62        3.22     16.44 o 
   4   9   4       87.91       87.35     14.14 o 
   5   9   4      268.15      223.26    115.12 o 
  -6  10   4      463.66      483.09     80.57 o 
  -5  10   4       22.40       61.89     29.76 o 
  -4  10   4       20.78       20.59     18.80 o 
  -3  10   4       16.15       20.40     14.06 o 
  -2  10   4     3390.93     3514.45    124.47 o 
  -1  10   4      886.69      905.74     52.09 o 
   0  10   4       61.25       66.06     14.18 o 
   1  10   4      555.65      519.69     30.03 o 
   2  10   4      262.40      259.72     35.55 o 
   3  10   4     1141.34     1221.56    115.42 o 
   4  10   4      108.15      131.86     37.35 o 
   5  10   4      372.68      403.72     93.75 o 
  -5  11   4      124.73      107.61     37.45 o 
  -4  11   4      914.78      767.28    102.83 o 
  -3  11   4      398.83      315.22     29.08 o 
  -2  11   4      251.95      172.99     27.83 o 
  -1  11   4       19.88       48.05     12.26 o 
   0  11   4      600.87      618.37     36.96 o 
   1  11   4      419.25      429.03     44.79 o 
   2  11   4      218.11      195.46     39.49 o 
   3  11   4      717.25      797.79     75.21 o 
   4  11   4       52.25       80.88     30.37 o 
  -4  12   4      136.87      113.15     36.40 o 
  -3  12   4      164.16      151.76     39.15 o 
  -2  12   4      257.41      165.68     25.10 o 
  -1  12   4        1.29       17.20     11.54 o 
   0  12   4      128.86      105.62     20.34 o 
   1  12   4      680.92      701.46     62.97 o 
   2  12   4      117.68      104.11     42.68 o 
   3  12   4      165.40       40.58     25.00 o 
   4  12   4        2.28       69.08     40.80 o 
  -4  13   4      121.71       90.53     35.13 o 
  -3  13   4      706.23      818.18    142.67 o 
  -2  13   4      189.25      146.17     57.95 o 
  -1  13   4      307.23      283.47     40.57 o 
   0  13   4       31.78       50.47     38.75 o 
   1  13   4       63.49      100.52     41.59 o 
   2  13   4      847.39     1002.27    128.83 o 
   3  13   4       11.26       44.64     31.41 o 
  -2  14   4       72.68      100.44     52.85 o 
  -1  14   4      313.65      332.37    139.49 o 
   0  14   4       22.45      103.42     55.89 o 
   1  14   4        0.70       43.54     28.08 o 
  -8   1   5       37.84       50.79     20.43 o 
  -7   1   5        4.46       15.54     38.15 o 
  -6   1   5     4937.66     5481.49    195.34 o 
  -5   1   5     1003.63      981.83     42.63 o 
  -4   1   5      593.25      567.88     32.08 o 
  -3   1   5     2524.48     2907.37     57.29 o 
  -2   1   5     1755.13     1903.48     46.06 o 
  -1   1   5     8498.83     8814.26    106.34 o 
   0   1   5       10.48       44.88      9.30 o 
   1   1   5     3540.55     3714.61     54.89 o 
   2   1   5     1367.90     1112.35     36.80 o 
   3   1   5     3257.91     3251.36     83.56 o 
   4   1   5      218.89      226.58     21.47 o 
   5   1   5      124.35       71.33     19.89 o 
   6   1   5      455.33      624.73     66.41 o 
   7   1   5       42.77       -9.96     85.57 o 
  -8   2   5        1.67       99.54     29.85 o 
  -7   2   5      485.40      540.23     56.73 o 
  -6   2   5      180.41      131.09     22.99 o 
  -5   2   5     6591.75     7081.89    146.26 o 
  -4   2   5      175.41      168.55     22.30 o 
  -3   2   5     1825.77     2020.65     51.05 o 
  -2   2   5    12871.64    13903.78    131.26 o 
  -1   2   5      419.67      465.99     24.59 o 
   0   2   5      753.18      700.99     27.20 o 
   1   2   5       43.43       43.98      9.36 o 
   2   2   5    14578.46    14959.71    287.77 o 
   3   2   5     4507.71     4482.95    114.19 o 
   4   2   5      349.64      341.71     28.22 o 
   5   2   5      528.61      588.53     52.74 o 
   6   2   5        3.51       58.33     29.33 o 
   7   2   5      205.71      250.07     79.58 o 
  -8   3   5       16.64       12.44     30.98 o 
  -7   3   5        1.06       40.56     21.31 o 
  -6   3   5       40.16       95.78     20.45 o 
  -5   3   5      247.18      247.81     26.13 o 
  -4   3   5      364.46      367.86     29.70 o 
  -3   3   5      968.66     1030.16     38.49 o 
  -2   3   5      448.33      493.06     29.25 o 
  -1   3   5        0.45       21.98     10.65 o 
   0   3   5      159.97      153.02     18.03 o 
   1   3   5       20.71       16.19     14.22 o 
   2   3   5      331.77      346.72     32.72 o 
   3   3   5       11.56       59.94     15.28 o 
   4   3   5       35.79       57.06     16.88 o 
   5   3   5      149.51      130.56     22.60 o 
   6   3   5       40.69       57.51     31.42 o 
   7   3   5       22.66       61.28     47.07 o 
  -7   4   5      883.46     1136.64     94.47 o 
  -6   4   5      281.93      292.46     49.68 o 
  -5   4   5     1341.16     1321.32     97.29 o 
  -4   4   5      493.64      562.02     33.90 o 
  -3   4   5      154.60      130.08     17.36 o 
  -2   4   5     5100.23     5118.59     82.67 o 
  -1   4   5       56.09       40.93     14.23 o 
   0   4   5      472.70      537.61     28.62 o 
   1   4   5     1071.08      983.31     38.79 o 
   2   4   5     2923.07     3042.08     56.99 o 
   3   4   5       66.63       91.48     22.04 o 
   4   4   5      486.45      509.74     40.27 o 
   5   4   5        1.05       37.35     18.64 o 
   6   4   5       68.27       92.74     41.00 o 
  -7   5   5        0.39       35.11     40.18 o 
  -6   5   5     2660.29     2893.56    124.75 o 
  -5   5   5      292.41      300.72     48.21 o 
  -4   5   5      344.68      359.28     31.25 o 
  -3   5   5      996.45      855.97     40.37 o 
  -2   5   5     2401.02     2513.77     57.97 o 
  -1   5   5    16303.85    17232.40    251.18 o 
   0   5   5     2201.69     2231.72     51.68 o 
   1   5   5    10681.24    10509.60    154.67 o 
   2   5   5     3499.04     3538.44     83.67 o 
   3   5   5      483.15      433.54     30.07 o 
   4   5   5      422.26      323.84     35.00 o 
   5   5   5      744.33      887.71     87.27 o 
   6   5   5     1538.23     1983.52    173.15 o 
  -7   6   5      193.67      208.21     39.02 o 
  -6   6   5      496.22      606.73     54.12 o 
  -5   6   5       62.25       78.41     19.84 o 
  -4   6   5       46.85       53.28     13.88 o 
  -3   6   5      492.23      438.85     30.77 o 
  -2   6   5      984.77      993.28     42.48 o 
  -1   6   5      398.86      363.07     27.55 o 
   0   6   5      217.90      274.51     22.48 o 
   1   6   5      282.26      290.29     22.75 o 
   2   6   5        2.06       13.49     14.44 o 
   3   6   5        1.81       43.97     14.33 o 
   4   6   5       57.76       55.99     12.40 o 
   5   6   5       54.20       55.23     12.19 o 
   6   6   5       29.79       36.09     47.51 o 
  -7   7   5      121.04       85.56     23.27 o 
  -6   7   5      328.49      336.64     38.52 o 
  -5   7   5        3.60       72.68     22.88 o 
  -4   7   5       34.91       52.79     15.53 o 
  -3   7   5     4909.44     5227.97     91.10 o 
  -2   7   5      350.35      376.44     29.45 o 
  -1   7   5      253.34      284.60     23.89 o 
   0   7   5     2151.26     2224.64     65.17 o 
   1   7   5       36.59       34.33     18.47 o 
   2   7   5       44.59       50.93     13.71 o 
   3   7   5      630.67      649.03     35.63 o 
   4   7   5       67.36       65.87     15.39 o 
   5   7   5       30.87       42.25     13.58 o 
   6   7   5       18.65       54.51     56.75 o 
  -6   8   5        0.00      -35.31     35.31 o 
  -5   8   5     2291.09     2765.08    124.65 o 
  -4   8   5      437.76      543.27     46.82 o 
  -3   8   5     2180.86     2116.78     72.45 o 
  -2   8   5     6476.52     7073.48    165.01 o 
  -1   8   5       49.10       43.37     12.00 o 
   0   8   5      420.00      427.96     34.78 o 
   1   8   5      324.47      328.42     32.58 o 
   2   8   5     4928.16     5287.20    131.96 o 
   3   8   5     3006.64     3392.95    115.41 o 
   4   8   5      846.85      905.09     52.48 o 
   5   8   5     1090.29     1370.03    129.64 o 
  -6   9   5      434.40      382.41     55.57 o 
  -5   9   5      759.19      900.26     63.10 o 
  -4   9   5      402.92      426.83     40.45 o 
  -3   9   5      376.46      456.56     37.51 o 
  -2   9   5       30.91       92.83     21.51 o 
  -1   9   5       61.14       97.02     21.49 o 
   0   9   5       21.61       22.55     16.47 o 
   1   9   5        0.37       27.80     13.10 o 
   2   9   5        0.05       11.93     15.55 o 
   3   9   5      111.91       70.46     17.00 o 
   4   9   5      150.97       86.19     63.60 o 
   5   9   5       53.56       72.30     52.60 o 
  -6  10   5      172.91      189.39     61.86 o 
  -5  10   5       77.55       74.24     32.95 o 
  -4  10   5     1160.81     1290.71     67.16 o 
  -3  10   5      531.46      560.17     40.67 o 
  -2  10   5      185.90      157.81     26.46 o 
  -1  10   5      394.13      318.68     37.86 o 
   0  10   5      263.05      264.42     36.52 o 
   1  10   5     1086.09     1167.68     44.82 o 
   2  10   5      277.38      252.75     22.76 o 
   3  10   5      664.39      736.00     54.87 o 
   4  10   5      578.66      621.96     82.06 o 
  -5  11   5       53.23       57.05     42.60 o 
  -4  11   5      191.68      208.15     36.56 o 
  -3  11   5       19.67       20.72     21.16 o 
  -2  11   5     1465.16     1501.67     95.62 o 
  -1  11   5     2714.14     3105.51    113.10 o 
   0  11   5      725.68      642.17     58.38 o 
   1  11   5     1827.64     1997.02     82.46 o 
   2  11   5      405.94      385.27     50.66 o 
   3  11   5      181.21       47.56     44.26 o 
   4  11   5       59.16       40.43     26.36 o 
  -4  12   5       22.50       34.36     38.93 o 
  -3  12   5       70.43       59.22     20.14 o 
  -2  12   5      245.52      248.93     42.35 o 
  -1  12   5       71.15       45.79     20.62 o 
   0  12   5       60.87       64.81     12.95 o 
   1  12   5        1.11       56.26     26.99 o 
   2  12   5       54.66      120.13     35.84 o 
   3  12   5       15.66       36.61     40.80 o 
  -3  13   5      357.16      324.43     72.49 o 
  -2  13   5      362.94      580.25    135.61 o 
  -1  13   5      400.08      393.84    116.08 o 
   0  13   5     1093.02     1199.36    126.41 o 
   1  13   5      161.98      111.64     40.15 o 
   2  13   5       75.38      121.83     51.58 o 
  -1  14   5       17.89       -9.17     75.51 o 
   0  14   5        3.61       18.06     56.42 o 
  -8   0   6      672.92      492.57     83.74 o 
  -7   0   6       33.17       57.64     19.84 o 
  -6   0   6       33.12      126.76     57.41 o 
  -5   0   6     3476.75     3851.79    176.56 o 
  -4   0   6     1912.39     2083.16     91.86 o 
  -3   0   6      508.92      457.39     42.88 o 
  -2   0   6     2888.44     2962.53    134.15 o 
  -1   0   6    16275.94    17014.06    198.56 o 
   0   0   6     9519.17    10224.44    185.38 o 
   1   0   6      287.92      308.37     24.74 o 
   2   0   6     4843.13     4638.36    202.81 o 
   3   0   6       13.27      118.40     61.13 o 
   4   0   6     2624.16     2449.27    215.74 o 
   5   0   6       59.45       19.45     32.00 o 
   6   0   6     1203.85     1489.67    221.79 o 
  -8   1   6      309.33      195.17     40.06 o 
  -7   1   6      182.64      171.11     42.10 o 
  -6   1   6     2253.03     2228.04     96.03 o 
  -5   1   6      217.69      170.53     27.24 o 
  -4   1   6      365.89      347.72     29.70 o 
  -3   1   6      101.22      124.47     16.70 o 
  -2   1   6     5576.94     5845.90    115.81 o 
  -1   1   6    10526.06    11400.22    109.74 o 
   0   1   6     1008.72      877.02     27.82 o 
   1   1   6     2947.89     2890.90     90.52 o 
   2   1   6     1646.21     1570.30     71.97 o 
   3   1   6      405.17      383.99     21.51 o 
   4   1   6       27.61       32.88     18.32 o 
   5   1   6       36.96       43.56     12.49 o 
   6   1   6      306.74      292.55    157.61 o 
  -8   2   6      101.21      109.02     27.78 o 
  -7   2   6        5.54       34.53     20.72 o 
  -6   2   6      105.85       99.54     30.17 o 
  -5   2   6     1548.42     1699.22     80.83 o 
  -4   2   6       97.54       97.23     16.15 o 
  -3   2   6     1621.08     1766.94     51.63 o 
  -2   2   6     7714.28     8041.97    116.13 o 
  -1   2   6       56.51       73.32     12.84 o 
   0   2   6       17.44       44.19     14.14 o 
   1   2   6       72.77       74.34     15.85 o 
   2   2   6      886.90      807.00     39.70 o 
   3   2   6      527.44      470.37     41.43 o 
   4   2   6      191.98      224.99     32.19 o 
   5   2   6      931.78     1087.37     61.99 o 
   6   2   6       98.34      113.25     37.06 o 
  -7   3   6      160.50      206.87     36.57 o 
  -6   3   6     1028.02     1172.21     84.23 o 
  -5   3   6      244.61      227.70     33.87 o 
  -4   3   6     4145.68     4157.26     81.65 o 
  -3   3   6      926.16      926.80     39.63 o 
  -2   3   6     6544.30     6933.59    101.52 o 
  -1   3   6     5309.15     5693.84     87.30 o 
   0   3   6     4817.14     4781.02     82.06 o 
   1   3   6     1182.08     1306.50     40.09 o 
   2   3   6     1416.21     1339.90     60.00 o 
   3   3   6     9020.27     8907.78    283.69 o 
   4   3   6      676.99      716.53     75.15 o 
   5   3   6      259.86      205.32     32.42 o 
   6   3   6      580.38      438.58    100.30 o 
  -7   4   6       55.31       70.23     22.67 o 
  -6   4   6      221.05      359.03    118.83 o 
  -5   4   6     5758.48     6318.03    193.84 o 
  -4   4   6     2336.68     2397.77     75.93 o 
  -3   4   6     2490.31     2513.09     75.24 o 
  -2   4   6     6663.16     6715.15    105.96 o 
  -1   4   6     1173.52     1072.97     37.99 o 
   0   4   6      879.70      932.19     34.97 o 
   1   4   6      787.43      790.74     31.94 o 
   2   4   6     4517.57     4499.52    110.48 o 
   3   4   6     1741.11     1746.64     73.71 o 
   4   4   6       46.70       44.40     16.02 o 
   5   4   6      179.58      174.70     29.36 o 
   6   4   6       79.53      103.80     37.64 o 
  -7   5   6        7.44       37.37     29.11 o 
  -6   5   6      375.13      423.52     54.07 o 
  -5   5   6       44.23        7.56     27.78 o 
  -4   5   6      180.48      176.30     24.35 o 
  -3   5   6      443.03      407.93     29.36 o 
  -2   5   6      207.37      177.17     24.35 o 
  -1   5   6     1553.42     1435.19     46.01 o 
   0   5   6        7.17       30.90     11.17 o 
   1   5   6     1022.51      995.58     40.94 o 
   2   5   6      995.48     1008.78     35.09 o 
   3   5   6      452.72      492.79     44.70 o 
   4   5   6      452.51      477.30     39.23 o 
   5   5   6        8.39       40.44     19.51 o 
   6   5   6       65.55       68.54     42.05 o 
  -7   6   6       97.62       93.07     26.59 o 
  -6   6   6        0.98       22.35     23.91 o 
  -5   6   6     2255.82     2341.08     82.27 o 
  -4   6   6      105.56       36.10     18.54 o 
  -3   6   6       36.85       26.77     13.61 o 
  -2   6   6      960.32      928.02     40.86 o 
  -1   6   6     5164.37     5127.79    114.24 o 
   0   6   6     3705.98     3813.03     91.29 o 
   1   6   6      122.20       85.79     21.28 o 
   2   6   6     2386.52     2369.87     72.46 o 
   3   6   6        1.14       12.98     11.16 o 
   4   6   6     1225.87     1299.71     74.27 o 
   5   6   6      128.99      102.53     31.97 o 
   6   6   6      401.69      394.09    139.35 o 
  -7   7   6      221.65      146.43     35.35 o 
  -6   7   6     1433.06     1413.74     89.71 o 
  -5   7   6      187.27      130.80     26.17 o 
  -4   7   6      864.00      875.15     58.93 o 
  -3   7   6        4.38       42.35     13.00 o 
  -2   7   6     2591.02     2724.53     77.63 o 
  -1   7   6     5358.44     5533.71    100.55 o 
   0   7   6      720.54      636.36     36.73 o 
   1   7   6      827.70      813.72     41.55 o 
   2   7   6      111.47      107.96     16.83 o 
   3   7   6     1948.02     2192.49    111.20 o 
   4   7   6      390.74      380.83     39.39 o 
   5   7   6      123.14       60.12     33.24 o 
  -6   8   6       79.58      108.12     23.01 o 
  -5   8   6        0.41       49.56     20.71 o 
  -4   8   6      118.97      114.96     26.33 o 
  -3   8   6      162.62      116.16     28.45 o 
  -2   8   6      480.09      409.55     43.08 o 
  -1   8   6      328.99      321.18     26.49 o 
   0   8   6      164.04      118.55     18.85 o 
   1   8   6      382.69      353.21     31.47 o 
   2   8   6       31.35       47.69     13.29 o 
   3   8   6       27.10       42.68     13.27 o 
   4   8   6       92.41       55.27     22.83 o 
   5   8   6       92.65       61.98     33.67 o 
  -6   9   6      342.40      373.25     50.59 o 
  -5   9   6       96.14       30.58     26.05 o 
  -4   9   6      540.91      540.53     58.97 o 
  -3   9   6       70.06       82.60     22.21 o 
  -2   9   6      243.60      199.18     29.19 o 
  -1   9   6     1238.90     1305.48     63.56 o 
   0   9   6      358.36      328.04     31.95 o 
   1   9   6       10.97       38.64     16.06 o 
   2   9   6       92.97       58.19     14.00 o 
   3   9   6     1118.17     1168.59     55.07 o 
   4   9   6       54.86       57.81     28.17 o 
   5   9   6        4.28       82.86     47.59 o 
  -5  10   6      944.75      887.69    107.41 o 
  -4  10   6      268.33      180.88     55.47 o 
  -3  10   6      150.91      115.36     23.66 o 
  -2  10   6      486.91      477.82     39.86 o 
  -1  10   6      232.30      266.22     32.58 o 
   0  10   6      997.74     1009.54     63.34 o 
   1  10   6       68.70       58.11     13.40 o 
   2  10   6     1113.92     1154.95     87.03 o 
   3  10   6      287.81      258.20     33.23 o 
   4  10   6        0.40       35.64     33.78 o 
  -5  11   6        1.10       32.93     26.06 o 
  -4  11   6       84.76       55.18     17.68 o 
  -3  11   6      587.01      600.79     98.50 o 
  -2  11   6      226.61      181.15     36.53 o 
  -1  11   6      224.56      204.63     29.73 o 
   0  11   6       33.69       49.49     15.21 o 
   1  11   6       80.40       76.41     26.30 o 
   2  11   6       17.88        1.89     29.51 o 
   3  11   6       59.66       68.22     44.80 o 
  -4  12   6       26.15       60.34     54.67 o 
  -3  12   6        0.39        5.20     43.10 o 
  -2  12   6      168.35      202.98     39.75 o 
  -1  12   6      105.82      101.42     24.91 o 
   0  12   6       17.95       11.64     21.29 o 
   1  12   6      106.86       61.75     51.75 o 
   2  12   6       13.46       68.47     28.96 o 
  -3  13   6        6.27       44.00     26.09 o 
  -2  13   6      148.20       58.13     26.34 o 
  -1  13   6      439.98      387.75     92.53 o 
   0  13   6        2.32       41.05     27.81 o 
   1  13   6       12.73       90.32     48.46 o 
  -7   1   7       40.17       82.66     28.05 o 
  -6   1   7     1111.97     1230.03     87.14 o 
  -5   1   7     1467.66     1636.56     93.25 o 
  -4   1   7     2523.21     2688.62     69.72 o 
  -3   1   7      244.50      225.86     26.02 o 
  -2   1   7     4638.05     4884.08     91.10 o 
  -1   1   7      188.16      164.43     18.36 o 
   0   1   7     4197.10     4286.33     71.27 o 
   1   1   7       58.19       64.57     11.44 o 
   2   1   7     1779.79     1613.74     54.32 o 
   3   1   7     2290.84     2360.44    154.18 o 
   4   1   7      249.52      226.49     74.33 o 
   5   1   7       82.69      126.95     73.39 o 
   6   1   7        9.71      -48.09     62.38 o 
  -7   2   7       21.34       59.45     27.46 o 
  -6   2   7      886.71      957.94     80.79 o 
  -5   2   7     2784.83     3065.61    133.53 o 
  -4   2   7      351.41      353.00     31.87 o 
  -3   2   7        3.78       27.08     12.92 o 
  -2   2   7       16.89       24.42     10.01 o 
  -1   2   7     8599.42     9391.04    131.07 o 
   0   2   7      534.66      491.52     26.47 o 
   1   2   7       14.29       27.44     14.12 o 
   2   2   7      674.32      606.09     36.09 o 
   3   2   7      967.61      942.35     76.97 o 
   4   2   7      743.83      896.31     36.01 o 
   5   2   7      346.48      277.91     53.63 o 
   6   2   7      400.90      251.25     85.05 o 
  -7   3   7       13.58       34.36     29.38 o 
  -6   3   7      207.26      238.33     40.90 o 
  -5   3   7      605.39      757.41     63.58 o 
  -4   3   7      393.32      516.95     41.76 o 
  -3   3   7      531.87      584.71     37.10 o 
  -2   3   7       98.50      117.31     17.01 o 
  -1   3   7      133.22      131.61     14.82 o 
   0   3   7      518.51      557.74     28.54 o 
   1   3   7      560.21      509.79     26.22 o 
   2   3   7     1396.59     1334.53     57.49 o 
   3   3   7       75.60       89.12     20.49 o 
   4   3   7      119.28      165.69     35.30 o 
   5   3   7        3.28       36.57     45.41 o 
   6   3   7        1.44       57.89     73.79 o 
  -7   4   7       60.74       72.49     22.16 o 
  -6   4   7      204.65      197.97     43.23 o 
  -5   4   7     1639.18     1675.43     92.12 o 
  -4   4   7     1123.17     1136.21     65.48 o 
  -3   4   7        3.64       53.58     17.29 o 
  -2   4   7      120.99      156.92     22.43 o 
  -1   4   7     6804.36     7267.16    147.11 o 
   0   4   7      938.55     1070.34     44.44 o 
   1   4   7      104.97      105.48     13.52 o 
   2   4   7     1643.80     1669.67    102.46 o 
   3   4   7      120.07      171.74     55.77 o 
   4   4   7      331.04      375.62     64.80 o 
   5   4   7       51.78       52.93     30.12 o 
   6   4   7      309.01      412.38    114.96 o 
  -7   5   7        2.48       49.09     41.23 o 
  -6   5   7      624.28      841.82     79.36 o 
  -5   5   7     1192.61     1113.86     70.56 o 
  -4   5   7     1140.98     1122.13     66.74 o 
  -3   5   7       11.44       29.06     13.89 o 
  -2   5   7     2684.19     2662.45     65.35 o 
  -1   5   7      118.04      111.31     14.26 o 
   0   5   7     3151.56     3764.65     83.04 o 
   1   5   7      106.13       96.84     16.61 o 
   2   5   7      713.09      704.37     32.88 o 
   3   5   7      561.18      632.51     91.57 o 
   4   5   7      140.04      104.88     30.87 o 
   5   5   7       18.82       49.24     24.58 o 
  -7   6   7      238.61      213.85     46.94 o 
  -6   6   7      262.40      283.28     42.53 o 
  -5   6   7      156.69      141.18     29.57 o 
  -4   6   7       28.09       88.22     24.91 o 
  -3   6   7      387.37      420.99     39.09 o 
  -2   6   7     2080.96     2059.45     68.84 o 
  -1   6   7     2565.69     2836.69    112.95 o 
   0   6   7     2632.09     2783.81     82.45 o 
   1   6   7      633.18      611.11     35.15 o 
   2   6   7      102.42      136.36     19.81 o 
   3   6   7       86.78       57.03     19.20 o 
   4   6   7       61.96       41.78     38.76 o 
   5   6   7      285.32      229.39     82.34 o 
  -6   7   7       55.29       47.90     30.90 o 
  -5   7   7      685.43      766.72     63.04 o 
  -4   7   7      964.28     1073.07     68.31 o 
  -3   7   7       76.16       56.20     23.71 o 
  -2   7   7     1837.06     1793.12     69.46 o 
  -1   7   7       12.48       26.76     10.96 o 
   0   7   7     1569.72     1630.96     56.76 o 
   1   7   7       21.34       46.51     14.50 o 
   2   7   7      198.97      167.51     34.58 o 
   3   7   7      671.27      713.59     71.81 o 
   4   7   7       10.04        4.15     24.83 o 
   5   7   7      111.68       97.30     36.92 o 
  -6   8   7      229.39      127.30     29.11 o 
  -5   8   7     1190.18     1414.18    105.10 o 
  -4   8   7       64.07       52.55     31.40 o 
  -3   8   7       82.75      111.24     30.73 o 
  -2   8   7      134.03      140.54     23.05 o 
  -1   8   7     2315.22     2312.47     80.25 o 
   0   8   7        0.56       20.96     18.34 o 
   1   8   7      269.08      237.97     29.93 o 
   2   8   7        1.01       28.13     13.32 o 
   3   8   7      349.03      363.72     36.64 o 
   4   8   7      248.78      317.38     74.51 o 
  -5   9   7      582.13      586.23     69.91 o 
  -4   9   7     1157.82     1307.93     74.31 o 
  -3   9   7      863.72      822.01     70.10 o 
  -2   9   7      611.62      683.43     48.07 o 
  -1   9   7      146.62      128.86     19.04 o 
   0   9   7      177.95      131.23     23.26 o 
   1   9   7      588.19      693.94     46.21 o 
   2   9   7     1734.47     1859.04     77.35 o 
   3   9   7     1104.93     1461.83    120.87 o 
   4   9   7      545.48      891.67    133.73 o 
  -5  10   7       83.02       79.28     32.83 o 
  -4  10   7      282.41      265.86     47.11 o 
  -3  10   7        1.44       50.98     21.92 o 
  -2  10   7        4.21       28.80     17.41 o 
  -1  10   7     1251.90     1314.54     76.19 o 
   0  10   7       67.79       41.24     18.18 o 
   1  10   7       16.97       34.83     14.74 o 
   2  10   7      188.34      153.10     35.27 o 
   3  10   7       20.96        2.72     41.29 o 
  -4  11   7       56.51       66.77     24.51 o 
  -3  11   7      182.81      135.56     30.99 o 
  -2  11   7      358.67      279.78     38.20 o 
  -1  11   7       57.12       35.65     15.04 o 
   0  11   7      158.25      108.54     31.60 o 
   1  11   7       32.70       51.59     19.34 o 
   2  11   7        0.83       78.27     39.14 o 
   3  11   7      117.84      164.75     59.55 o 
  -3  12   7      188.50      102.60     27.22 o 
  -2  12   7      373.48      340.73     63.05 o 
  -1  12   7     1042.73     1234.73    104.40 o 
   0  12   7      820.68      897.45    114.14 o 
   1  12   7      610.31      596.71    122.60 o 
   2  12   7      169.87      160.91     51.50 o 
  -1  13   7       16.74       29.04     43.47 o 
   0  13   7       10.57       20.56     38.28 o 
  -7   0   8       89.98      124.75     51.12 o 
  -6   0   8      573.48      728.97    105.39 o 
  -5   0   8     1696.52     1723.90    149.53 o 
  -4   0   8     4360.27     5008.74    225.77 o 
  -3   0   8      830.25      854.48     63.24 o 
  -2   0   8      486.75      496.55     47.33 o 
  -1   0   8     9393.95     9513.76    257.20 o 
   0   0   8     1381.63     1444.44     65.41 o 
   1   0   8      282.38      263.72     27.10 o 
   2   0   8      212.65      255.25     48.29 o 
   3   0   8      714.07      746.33    149.98 o 
   4   0   8     1136.65     1245.60    206.85 o 
   5   0   8       20.40      -25.07     82.42 o 
  -7   1   8      173.43       88.45     38.50 o 
  -6   1   8       20.40       16.74     30.83 o 
  -5   1   8      420.23      413.48     53.57 o 
  -4   1   8      306.73      325.39     40.28 o 
  -3   1   8     2006.43     2001.39     58.60 o 
  -2   1   8      238.72      226.98     21.96 o 
  -1   1   8     2174.19     2274.47     64.53 o 
   0   1   8     3562.17     3737.86     87.88 o 
   1   1   8      828.49      930.69     35.83 o 
   2   1   8        2.46        3.94     13.81 o 
   3   1   8      189.43      175.33     45.72 o 
   4   1   8      688.38      794.55    120.23 o 
   5   1   8      507.09      686.69    117.11 o 
  -7   2   8       88.28       80.76     21.23 o 
  -6   2   8        1.75       59.47     38.90 o 
  -5   2   8       20.44       64.02     20.43 o 
  -4   2   8     1182.37     1164.77     71.46 o 
  -3   2   8      105.49      100.94     18.82 o 
  -2   2   8       33.05       33.53     13.06 o 
  -1   2   8      523.01      596.53     33.89 o 
   0   2   8      314.84      312.63     23.83 o 
   1   2   8     1424.63     1342.02     40.02 o 
   2   2   8      624.31      615.44     80.54 o 
   3   2   8     1520.35     1423.72    105.71 o 
   4   2   8      431.26      476.13     44.61 o 
   5   2   8        6.79      -61.19     61.19 o 
  -7   3   8      284.07      183.91     36.68 o 
  -6   3   8       18.04       99.89     25.26 o 
  -5   3   8     3660.46     4218.00    131.56 o 
  -4   3   8     3652.07     3790.98    136.68 o 
  -3   3   8       64.54       71.05     16.29 o 
  -2   3   8     1255.21     1248.49     46.36 o 
  -1   3   8       23.35       39.97     13.90 o 
   0   3   8     3972.53     4171.47     76.61 o 
   1   3   8       69.52       90.65     19.52 o 
   2   3   8      243.13      192.50     27.82 o 
   3   3   8     1295.31     1382.39    113.26 o 
   4   3   8       65.69       40.92     29.76 o 
   5   3   8       88.05      148.52     59.03 o 
  -7   4   8       42.13       75.17     23.87 o 
  -6   4   8       25.30       86.50     25.74 o 
  -5   4   8       57.04       59.45     24.30 o 
  -4   4   8     2275.20     2408.97    103.65 o 
  -3   4   8     1627.75     1583.61     57.22 o 
  -2   4   8      110.38       85.13     19.51 o 
  -1   4   8      525.89      577.92     36.66 o 
   0   4   8      244.29      186.33     23.67 o 
   1   4   8     2432.09     2482.21     93.93 o 
   2   4   8      261.63      249.29     31.74 o 
   3   4   8     1052.29     1311.60     90.26 o 
   4   4   8     1363.36     1660.65    121.05 o 
   5   4   8      109.78       77.96     87.36 o 
  -7   5   8        4.58       43.80     44.89 o 
  -6   5   8      158.05      121.65     35.21 o 
  -5   5   8       57.19       85.63     29.22 o 
  -4   5   8      136.88      144.28     28.04 o 
  -3   5   8      456.88      373.36     32.58 o 
  -2   5   8       37.25       32.11     11.22 o 
  -1   5   8      382.31      329.79     30.18 o 
   0   5   8      449.38      441.81     30.60 o 
   1   5   8      233.35      206.75     31.27 o 
   2   5   8        6.18       23.65     18.82 o 
   3   5   8       42.07       38.77     25.15 o 
   4   5   8       81.22       85.15     23.58 o 
   5   5   8       22.57        5.47     55.50 o 
  -6   6   8      307.13      236.58     37.59 o 
  -5   6   8      649.08      717.97     72.56 o 
  -4   6   8     1230.91     1238.22     69.77 o 
  -3   6   8      318.46      278.91     35.65 o 
  -2   6   8       48.31       50.43     13.93 o 
  -1   6   8     2257.14     2431.02     80.21 o 
   0   6   8        4.64       -0.48     17.14 o 
   1   6   8       23.57       34.80     15.21 o 
   2   6   8      609.52      546.01     34.80 o 
   3   6   8      112.34      114.72     28.34 o 
   4   6   8      340.39      393.54     69.43 o 
   5   6   8       16.50       61.74     61.70 o 
  -6   7   8       20.03       32.09     29.27 o 
  -5   7   8      597.66      761.24     79.44 o 
  -4   7   8      542.07      607.43     66.89 o 
  -3   7   8      420.20      347.00     40.27 o 
  -2   7   8      181.15      111.43     22.71 o 
  -1   7   8      478.71      507.65     39.28 o 
   0   7   8     2618.92     2836.98    107.98 o 
   1   7   8      552.33      560.77     36.09 o 
   2   7   8      105.80       99.00     16.20 o 
   3   7   8      158.07      147.37     35.03 o 
   4   7   8      258.29      279.52     65.71 o 
  -6   8   8        0.20       25.79     20.01 o 
  -5   8   8        1.80        4.89     29.29 o 
  -4   8   8       29.12       53.98     20.13 o 
  -3   8   8      245.77      155.63     25.70 o 
  -2   8   8      214.17      161.91     25.45 o 
  -1   8   8       95.81       71.38     24.46 o 
   0   8   8      592.51      457.67     51.24 o 
   1   8   8       13.71       43.89     15.39 o 
   2   8   8      159.27      198.97     46.88 o 
   3   8   8       12.76       44.45     23.91 o 
   4   8   8       35.89       46.62     27.37 o 
  -5   9   8      415.67      199.07     43.84 o 
  -4   9   8      230.33      100.65     28.96 o 
  -3   9   8       82.59      101.70     25.67 o 
  -2   9   8      234.77      145.64     26.83 o 
  -1   9   8        2.91       40.60     18.19 o 
   0   9   8      278.43      276.74     67.97 o 
   1   9   8       42.03       65.89     17.73 o 
   2   9   8      142.44      154.33     31.72 o 
   3   9   8      293.05      357.18     70.39 o 
  -4  10   8      540.64      390.48     56.84 o 
  -3  10   8      620.62      655.36     70.92 o 
  -2  10   8      280.41      265.36     36.22 o 
  -1  10   8      696.55      890.94     73.37 o 
   0  10   8       17.11       36.97     34.49 o 
   1  10   8      368.30      477.30     75.08 o 
   2  10   8      183.49      100.87     23.19 o 
   3  10   8      379.51      475.06     91.89 o 
  -3  11   8       30.74       56.05     27.00 o 
  -2  11   8       23.19       33.76     23.99 o 
  -1  11   8       44.54       48.48     28.60 o 
   0  11   8      228.37      240.93     61.01 o 
   1  11   8      626.97      631.12     72.16 o 
   2  11   8        6.68       68.15     61.14 o 
  -2  12   8        2.80        0.31     23.78 o 
  -1  12   8      149.45      110.30     33.05 o 
   0  12   8       39.82       39.69     43.49 o 
  -7   1   9      182.09      134.90     33.19 o 
  -6   1   9       29.01       76.41     27.01 o 
  -5   1   9     1766.21     1994.57    118.49 o 
  -4   1   9       81.06       80.35     31.21 o 
  -3   1   9     2537.10     2419.50     79.67 o 
  -2   1   9       31.29       57.92     14.55 o 
  -1   1   9     1887.58     1818.47     52.94 o 
   0   1   9     1095.85     1191.67     47.43 o 
   1   1   9     1056.83     1102.81     43.28 o 
   2   1   9       18.91        8.78     11.23 o 
   3   1   9       94.66      123.65     48.07 o 
   4   1   9      752.81      895.12    144.38 o 
   5   1   9       83.45       28.83     68.77 o 
  -7   2   9      579.23      599.55     81.47 o 
  -6   2   9        6.81       77.26     28.06 o 
  -5   2   9      403.84      471.74     56.96 o 
  -4   2   9     4725.03     5720.74    272.10 o 
  -3   2   9       34.51       59.36     15.79 o 
  -2   2   9        0.04       65.52     15.05 o 
  -1   2   9      995.55     1056.24     46.08 o 
   0   2   9     2760.53     2876.21     87.64 o 
   1   2   9      946.81     1005.58     40.19 o 
   2   2   9      317.96      251.22     30.51 o 
   3   2   9     1653.64     1603.69    183.81 o 
   4   2   9       39.08       52.47     56.66 o 
   5   2   9      132.43      -17.30     86.45 o 
  -7   3   9       27.63       91.26     30.46 o 
  -6   3   9        9.64       38.86     34.08 o 
  -5   3   9       39.67       60.00     25.04 o 
  -4   3   9       18.81       51.86     26.66 o 
  -3   3   9        1.10       54.90     22.22 o 
  -2   3   9       22.89       23.69     15.56 o 
  -1   3   9        0.36       40.16     25.94 o 
   0   3   9      261.70      298.41     39.63 o 
   1   3   9        0.40        9.10     15.21 o 
   2   3   9        4.72       40.53     22.40 o 
   3   3   9      217.96      146.91     34.89 o 
   4   3   9      168.37      342.42     99.78 o 
   5   3   9       34.00       71.86    112.87 o 
  -6   4   9       67.19       98.29     29.86 o 
  -5   4   9        0.85        8.96     31.85 o 
  -4   4   9     1495.10     1587.28     85.14 o 
  -3   4   9      178.54      174.28     48.01 o 
  -2   4   9       86.05       73.50     16.28 o 
  -1   4   9      417.42      383.19     31.44 o 
   0   4   9      777.96      786.81     41.12 o 
   1   4   9       88.63       72.32     12.28 o 
   2   4   9        1.07       13.47     21.08 o 
   3   4   9      271.42      293.14     54.38 o 
   4   4   9        0.21       53.22     28.59 o 
  -6   5   9        6.16       30.80     31.49 o 
  -5   5   9     1066.02     1160.51     90.67 o 
  -4   5   9      101.39      124.58     23.05 o 
  -3   5   9     2366.17     2438.85    112.47 o 
  -2   5   9        0.66       -3.63     23.41 o 
  -1   5   9     2370.52     2700.48     87.62 o 
   0   5   9     3051.61     3684.32    159.37 o 
   1   5   9       58.77       55.78     11.09 o 
   2   5   9      237.89      203.21     47.83 o 
   3   5   9      121.01       65.05     27.20 o 
   4   5   9     1040.69     1185.98    123.48 o 
  -6   6   9        1.07       -5.86     35.38 o 
  -5   6   9       31.17       68.31     25.97 o 
  -4   6   9      188.95      100.41     30.08 o 
  -3   6   9       63.44       46.79     21.73 o 
  -2   6   9        7.80       54.47     15.20 o 
  -1   6   9       21.59       10.78     21.71 o 
   0   6   9      604.90      660.54     41.77 o 
   1   6   9      140.86      166.60     31.12 o 
   2   6   9      146.22       84.40     31.27 o 
   3   6   9       11.15       57.36     31.74 o 
   4   6   9        9.78       47.80     20.93 o 
  -5   7   9      360.80      248.82     41.29 o 
  -4   7   9        3.99        6.05     26.51 o 
  -3   7   9       68.16       27.25     31.22 o 
  -2   7   9      598.91      569.23     58.62 o 
  -1   7   9       43.13       76.50     17.25 o 
   0   7   9       27.91       34.64     11.67 o 
   1   7   9       89.34       80.19     20.62 o 
   2   7   9        0.90       28.90     23.30 o 
   3   7   9        4.29       36.83     35.19 o 
   4   7   9      190.76      193.95     52.17 o 
  -5   8   9      188.09      108.59     28.33 o 
  -4   8   9     2279.05     2557.65    147.36 o 
  -3   8   9      138.03      122.55     31.89 o 
  -2   8   9       61.50       17.90     15.32 o 
  -1   8   9      325.12      349.25     57.34 o 
   0   8   9      548.55      590.70     66.09 o 
   1   8   9      756.14      866.58     76.65 o 
   2   8   9      266.59      248.27     73.85 o 
   3   8   9      839.11      950.87    117.72 o 
  -4   9   9        1.71       34.14     28.76 o 
  -3   9   9      153.44      107.79     28.79 o 
  -2   9   9       96.46       35.29     29.92 o 
  -1   9   9      134.90      121.64     29.71 o 
   0   9   9       63.31       44.23     16.53 o 
   1   9   9      141.24      152.38     33.10 o 
   2   9   9      133.29      120.87     30.79 o 
   3   9   9      180.05      108.65     58.67 o 
  -4  10   9       11.87       41.03     25.49 o 
  -3  10   9      282.69      214.88     38.69 o 
  -2  10   9       57.80       61.62     24.11 o 
  -1  10   9       51.65       40.26     22.64 o 
   0  10   9       18.47       60.90     20.88 o 
   1  10   9       32.79       57.87     24.85 o 
   2  10   9      106.51       64.37     31.19 o 
  -2  11   9       45.00       35.27     17.46 o 
  -1  11   9      401.11      295.80     59.32 o 
   0  11   9      491.28      542.40     92.82 o 
  -6   0  10      113.33      129.17     53.24 o 
  -5   0  10       90.12       24.52     82.48 o 
  -4   0  10      427.86      456.71     77.14 o 
  -3   0  10     1612.45     1519.32    130.60 o 
  -2   0  10     1102.90     1108.61     78.79 o 
  -1   0  10      126.26      130.06     36.90 o 
   0   0  10     1949.52     2190.07    106.46 o 
   1   0  10     1632.85     1822.49    106.26 o 
   2   0  10       62.49       32.06     19.96 o 
   3   0  10        0.30      146.47    102.79 o 
   4   0  10      405.62      433.86    137.02 o 
  -6   1  10        3.87       75.87     37.53 o 
  -5   1  10       72.32       82.64     34.64 o 
  -4   1  10      126.66      115.55     29.21 o 
  -3   1  10      530.75      518.63     55.32 o 
  -2   1  10       44.02       36.92     12.73 o 
  -1   1  10      242.22      189.17     31.84 o 
   0   1  10      262.36      203.36     24.63 o 
   1   1  10       30.10       19.97     19.32 o 
   2   1  10       20.22       41.58     16.03 o 
   3   1  10       19.40       25.61     59.31 o 
   4   1  10       12.13        9.58     62.45 o 
  -6   2  10        2.90      -37.11     39.26 o 
  -5   2  10       39.18       71.82     29.12 o 
  -4   2  10      256.82      306.35     44.14 o 
  -3   2  10       96.24       50.22     37.83 o 
  -2   2  10      100.08       67.84     20.85 o 
  -1   2  10      631.13      577.12     39.78 o 
   0   2  10       10.08       24.20     13.72 o 
   1   2  10       37.96       18.06     20.32 o 
   2   2  10        7.04       31.50     11.50 o 
   3   2  10       71.20       45.83     15.50 o 
   4   2  10        0.79      -48.25     61.00 o 
  -6   3  10      362.48      232.79     45.72 o 
  -5   3  10       15.22       84.81     25.59 o 
  -4   3  10     1248.66     1264.78     85.24 o 
  -3   3  10     1947.35     2145.75    108.75 o 
  -2   3  10        4.84       34.32     14.15 o 
  -1   3  10      188.55      166.64     25.26 o 
   0   3  10       15.41       41.94     11.01 o 
   1   3  10     1380.52     1513.32     57.32 o 
   2   3  10     1096.34     1172.77    110.55 o 
   3   3  10      616.51      622.74     95.71 o 
   4   3  10      510.81      679.40    119.06 o 
  -6   4  10      155.89      124.39     33.44 o 
  -5   4  10      153.26      157.23     37.10 o 
  -4   4  10     1020.69      960.14     82.71 o 
  -3   4  10       27.44       29.84     15.63 o 
  -2   4  10       28.24       30.67     18.95 o 
  -1   4  10      290.21      265.75     35.31 o 
   0   4  10      578.73      565.18     51.40 o 
   1   4  10      587.70      557.24     65.73 o 
   2   4  10       11.28       38.19     28.81 o 
   3   4  10        2.03       29.65     17.85 o 
   4   4  10       47.06       41.76     68.06 o 
  -6   5  10        3.28        0.17     33.91 o 
  -5   5  10      226.72      146.38     35.37 o 
  -4   5  10        0.88       60.88     28.31 o 
  -3   5  10        1.68       39.13     18.52 o 
  -2   5  10      282.85      298.02     34.85 o 
  -1   5  10       86.68       64.47     14.91 o 
   0   5  10      187.48      126.27     19.57 o 
   1   5  10       10.78       14.53     17.88 o 
   2   5  10      207.43      163.05     63.38 o 
   3   5  10       53.76       57.16     29.18 o 
  -5   6  10       49.75       65.35     25.61 o 
  -4   6  10      598.17      594.48     85.06 o 
  -3   6  10      282.38      320.28     47.69 o 
  -2   6  10      358.77      461.61     65.01 o 
  -1   6  10      108.72       72.35     32.01 o 
   0   6  10     1730.71     1835.55    141.97 o 
   1   6  10      568.38      588.83     54.06 o 
   2   6  10        8.04       56.47     21.99 o 
   3   6  10        5.14       27.64     48.08 o 
  -5   7  10        0.98       42.32     27.86 o 
  -4   7  10      156.04      116.21     29.14 o 
  -3   7  10      654.00      591.50     74.73 o 
  -2   7  10      194.99      179.24     39.45 o 
  -1   7  10      180.02      165.16     28.65 o 
   0   7  10       83.36       45.36     30.89 o 
   1   7  10      187.69      218.35     61.27 o 
   2   7  10      288.90      350.28     64.10 o 
   3   7  10      108.48      210.54     50.67 o 
  -4   8  10       15.55       19.95     31.43 o 
  -3   8  10        0.17       27.53     27.03 o 
  -2   8  10      113.18      101.38     31.82 o 
  -1   8  10      480.83      449.53     81.48 o 
   0   8  10        4.82       26.62     25.96 o 
   1   8  10       82.06       80.22     22.63 o 
   2   8  10        3.60        0.26     47.77 o 
  -4   9  10      103.13       67.09     84.67 o 
  -3   9  10      299.28      302.47     46.01 o 
  -2   9  10       27.04       50.41     24.62 o 
  -1   9  10      145.01      113.29     27.11 o 
   0   9  10       66.58       53.65     24.74 o 
   1   9  10      307.43      249.54     54.56 o 
  -2  10  10      160.60      176.10     34.49 o 
  -1  10  10       22.00      -34.09     47.91 o 
   0  10  10      304.43      389.02     58.13 o 
  -6   1  11      378.29      306.69     46.21 o 
  -5   1  11       73.40       47.43     34.35 o 
  -4   1  11      528.67      552.78     87.72 o 
  -3   1  11      809.90      852.67     70.31 o 
  -2   1  11      143.50       79.85     20.49 o 
  -1   1  11      134.79      102.94     18.17 o 
   0   1  11      371.87      375.20     39.08 o 
   1   1  11     1654.55     1787.55     95.35 o 
   2   1  11       93.40       59.90     24.50 o 
   3   1  11        3.70       93.79     52.02 o 
  -6   2  11       50.41       62.38     32.80 o 
  -5   2  11        6.85       45.32     28.36 o 
  -4   2  11      145.61      126.15     47.16 o 
  -3   2  11     1338.74     1445.80     87.50 o 
  -2   2  11      457.26      486.91     52.72 o 
  -1   2  11       15.02       49.32     12.55 o 
   0   2  11     1189.10     1178.95     61.09 o 
   1   2  11       53.47       54.01     14.67 o 
   2   2  11      532.45      597.22     85.52 o 
   3   2  11      138.58      247.48     83.60 o 
  -5   3  11      132.32      150.27     38.33 o 
  -4   3  11       87.28       80.55     29.11 o 
  -3   3  11      114.50       88.11     26.57 o 
  -2   3  11      149.94      107.26     19.19 o 
  -1   3  11       33.54       26.94     17.58 o 
   0   3  11       26.62       36.25     11.51 o 
   1   3  11       36.57       53.96     21.75 o 
   2   3  11       74.21       79.67     36.82 o 
   3   3  11        1.36      -76.26     76.26 o 
  -5   4  11        1.57       56.55     22.22 o 
  -4   4  11       64.47       38.26     27.87 o 
  -3   4  11      519.21      510.26     59.02 o 
  -2   4  11       68.08      106.08     33.41 o 
  -1   4  11       53.09       66.77     20.21 o 
   0   4  11      948.43     1002.13    102.39 o 
   1   4  11        0.92       17.54     13.85 o 
   2   4  11      110.01      104.58     33.61 o 
   3   4  11        1.31      -41.22     61.94 o 
  -5   5  11        1.45       49.69     27.14 o 
  -4   5  11      574.90      567.51     69.98 o 
  -3   5  11      285.99      269.54     47.79 o 
  -2   5  11      602.48      627.73     74.89 o 
  -1   5  11       25.94       34.51     18.79 o 
   0   5  11      214.52      234.11     35.79 o 
   1   5  11     1125.44     1393.21    138.56 o 
   2   5  11       29.09        0.83     25.83 o 
   3   5  11        3.22       63.20     72.10 o 
  -4   6  11        2.12       31.32     27.42 o 
  -3   6  11      314.02      370.34     51.06 o 
  -2   6  11      762.67      871.75     79.59 o 
  -1   6  11       61.19       68.14     20.35 o 
   0   6  11      137.16      144.92     32.76 o 
   1   6  11        2.11       44.43     26.17 o 
   2   6  11       24.50       48.88     57.69 o 
  -4   7  11      266.97      216.60     38.42 o 
  -3   7  11       43.20       64.35     22.93 o 
  -2   7  11       35.56       19.40     47.07 o 
  -1   7  11       80.63       76.32     31.91 o 
   0   7  11       23.29       53.35     19.43 o 
   1   7  11      123.05      123.15     65.61 o 
   2   7  11        0.34       43.09     34.87 o 
  -3   8  11      611.98      595.66     76.16 o 
  -2   8  11      159.43      121.81     26.54 o 
  -1   8  11        8.27      -17.67     37.41 o 
   0   8  11      106.14      108.17     28.54 o 
   1   8  11       84.60       95.70     36.69 o 
  -2   9  11        0.33       44.17     23.15 o 
  -1   9  11        7.72        6.41     17.75 o 
  -5   0  12        0.30       35.51     56.99 o 
  -4   0  12       60.10       35.04     51.31 o 
  -3   0  12     1493.45     1419.19    142.26 o 
  -2   0  12      112.95       68.24     56.18 o 
  -1   0  12        4.94       49.42     35.68 o 
   0   0  12        2.01       51.46     44.20 o 
   1   0  12      322.72      516.17    184.25 o 
   2   0  12      317.74      413.94    133.79 o 
  -5   1  12       16.30       42.90     21.57 o 
  -4   1  12       97.29       82.92     32.34 o 
  -3   1  12       90.83       99.62     30.53 o 
  -2   1  12      430.30      348.69     60.76 o 
  -1   1  12      357.91      308.96     32.37 o 
   0   1  12      221.24      122.56     31.23 o 
   1   1  12      210.13      254.48     37.35 o 
   2   1  12       28.56        1.74     69.34 o 
  -5   2  12        5.36       65.65     24.97 o 
  -4   2  12       22.95       -0.42     27.55 o 
  -3   2  12      375.33      384.91     49.67 o 
  -2   2  12       30.76       42.95     18.70 o 
  -1   2  12       22.61       23.10     20.19 o 
   0   2  12        6.58        4.93     45.14 o 
   1   2  12      167.63      113.23     67.60 o 
   2   2  12      100.87      120.81     66.74 o 
  -5   3  12        9.92       34.91     23.79 o 
  -4   3  12      464.20      425.44     63.83 o 
  -3   3  12        5.73       74.64     24.86 o 
  -2   3  12      606.53      762.20     64.88 o 
  -1   3  12      129.38       88.96     21.65 o 
   0   3  12      225.15      124.55     38.13 o 
   1   3  12      137.60      110.70     33.85 o 
   2   3  12       76.73      112.64     65.72 o 
  -4   4  12       92.44       72.05     26.72 o 
  -3   4  12      440.38      407.95     70.05 o 
  -2   4  12       50.12       57.19     32.96 o 
  -1   4  12        4.61       33.04     23.06 o 
   0   4  12       19.00       37.39     21.33 o 
   1   4  12      350.18      401.89     68.44 o 
   2   4  12      303.10      376.94    151.45 o 
  -4   5  12       40.23       73.19     22.53 o 
  -3   5  12       14.08       22.97     24.77 o 
  -2   5  12      102.15       77.70     29.33 o 
  -1   5  12        9.68       22.30     22.67 o 
   0   5  12       21.51       13.27     22.49 o 
   1   5  12        0.43       25.52     31.85 o 
  -3   6  12      342.63      317.88     65.55 o 
  -2   6  12       31.13       73.51     28.90 o 
  -1   6  12        4.80       27.46     28.14 o 
   0   6  12       14.06       22.44     42.01 o 
   1   6  12       94.23      115.02     65.37 o 
  -2   7  12      291.52      286.97     49.36 o 
  -1   7  12      148.74      133.45     30.57 o 
   0   7  12      190.46      152.43     42.09 o 
  -4   1  13        1.77       49.64     21.96 o 
  -3   1  13      269.13      270.43     56.06 o 
  -2   1  13      622.62      566.36     82.88 o 
  -1   1  13        5.18       25.68     17.82 o 
   0   1  13        1.71       46.29     16.18 o 
   1   1  13       22.33       -7.32     72.54 o 
  -3   2  13      254.20      232.32     38.75 o 
  -2   2  13      149.71      139.36     37.36 o 
  -1   2  13      283.47      244.15     45.21 o 
   0   2  13       57.70       72.24     24.20 o 
   1   2  13      264.66      266.26     90.60 o 
  -3   3  13        0.19       36.27     20.54 o 
  -2   3  13       45.10       55.16     25.18 o 
  -1   3  13       12.06       52.31     19.04 o 
   0   3  13        1.98      -16.19     35.03 o 
  -3   4  13      116.02      105.99     27.47 o 
  -2   4  13      181.01      148.47     56.01 o 
  -1   4  13       77.92       32.71     21.12 o 
   0   4  13        0.14       49.44     29.21 o 
  -1   5  13       24.72       50.54     20.52 o 
                                                 
